# Supplementary material for: Higher-Throughput Proteome Profiling Enabled by Parallelized Pre-Accumulation and Optimized Ion Processing in the Orbitrap Astral Zoom Mass Spectrometer
Source: Mol Cell Proteomics. 2026 Jan 9;25(2):101504. doi: 10.1016/j.mcpro.2025.101504 (PMC12914409; doi:10.1016/j.mcpro.2025.101504)
Supplement: Supplemental Table S — 1 [file mmc2.xlsx]

## Sheet: Sheet1
Category	Feature	Description	Outcome compared to Orbitrap Astral MS
Hardware	Faster ion-filter quadrupoles	Upgraded quadrupoles with faster switching	Enables higher MS/MS acquisition rates ~270 Hz
Hardware	Parallel ion pre-accumulation (Pre-Ac) stage in bent trap	Adds ~1 ms of extra ion accumulation	Improves duty sensitivity without increasing cycle time
Hardware	Stronger axial fields in ion routing multipole (IRM)	Faster ion shuttling; reduced timing delays	Reduces overhead and accelerates ion transfer
Hardware	Faster ion transfer in ion processor	Increased ion-packet throughput	Increases acquisition speed
Hardware	Relay prism in Astral analyzer	Improved ion-optical performance	Enables higher-resolution MS/MS scans
Software	Enhanced Spectral Processing (ESP) algorithm	Adaptive filtering and arrival-time segmentation to deconvolute complex spectra	4-fold increase in MS/MS peaks; better resolution of overlapping features
Software	Enhanced Dynamic Range (eDR) MS1 mode	Multiplexed injections with variable accumulation times across m/z segments	Up to 20-fold S/N improvement; 20% increase in MS1 peak count
