# Supplementary material for: Higher-Throughput Proteome Profiling Enabled by Parallelized Pre-Accumulation and Optimized Ion Processing in the Orbitrap Astral Zoom Mass Spectrometer
Source: Mol Cell Proteomics. 2026 Jan 9;25(2):101504. doi: 10.1016/j.mcpro.2025.101504 (PMC12914409; doi:10.1016/j.mcpro.2025.101504)
Supplement: Supplemental Table S — 2 [file mmc3.xlsx]

## Sheet: Sheet1
Column1	Column2	Column3	Column4	Column6	Column8	Column10	Column11	Column12	Column13	Column14	Column15	Column15
source	name	characteristics[organism]	SPD	WINDOW	Injection time	m/z Range	LC-sytem	Mode	replicate]	Column	MS	Experiment
20250319_AST0_NEO6_JVO_MSV99_TE_90SPD_200ng_HEK_ALL_2th_1p5_ON_930-980_02.raw	Astral Zoom	Homo sapiens	90	2-Th	1.5ms	380-980	Vanquish	Trap-Elute	1	2um, 100 A, 150um x 15cm	Astral Zoom	Feature effects -Fast methods
20250319_AST0_NEO6_JVO_MSV99_TE_90SPD_200ng_HEK_ALL_2th_1p5_ON_930-980_03.raw	Astral Zoom	Homo sapiens	90	2-Th	1.5ms	380-980	Vanquish	Trap-Elute	2	2um, 100 A, 150um x 15cm	Astral Zoom	Feature effects -Fast methods
20250319_AST0_NEO6_JVO_MSV99_TE_90SPD_200ng_HEK_ALL_2th_1p5_ON_930-980_04.raw	Astral Zoom	Homo sapiens	90	2-Th	1.5ms	380-980	Vanquish	Trap-Elute	3	2um, 100 A, 150um x 15cm	Astral Zoom	Feature effects -Fast methods
20250319_AST0_NEO6_JVO_MSV99_TE_90SPD_200ng_HEK_ALL_2th_1p5_ON_930-980_04_20250323074040.raw	Astral Zoom	Homo sapiens	90	2-Th	1.5ms	380-980	Vanquish	Trap-Elute	4	2um, 100 A, 150um x 15cm	Astral Zoom	Feature effects -Fast methods
20250319_AST0_NEO6_JVO_MSV99_TE_90SPD_200ng_HEK_ALL_2th_1p5_ON_930-980_05_20250323075631.raw	Astral Zoom	Homo sapiens	90	2-Th	1.5ms	380-980	Vanquish	Trap-Elute	5	2um, 100 A, 150um x 15cm	Astral Zoom	Feature effects -Fast methods
20250319_AST0_NEO6_JVO_MSV99_TE_90SPD_200ng_HEK_OFF_2th_1p5_ON_930-980_02.raw	Astral	Homo sapiens	90	2-Th	1.5ms	380-980	Vanquish	Trap-Elute	1	2um, 100 A, 150um x 15cm	Astral	Feature effects -Fast methods
20250319_AST0_NEO6_JVO_MSV99_TE_90SPD_200ng_HEK_OFF_2th_1p5_ON_930-980_03.raw	Astral	Homo sapiens	90	2-Th	1.5ms	380-980	Vanquish	Trap-Elute	2	2um, 100 A, 150um x 15cm	Astral	Feature effects -Fast methods
20250319_AST0_NEO6_JVO_MSV99_TE_90SPD_200ng_HEK_OFF_2th_1p5_ON_930-980_04.raw	Astral	Homo sapiens	90	2-Th	1.5ms	380-980	Vanquish	Trap-Elute	3	2um, 100 A, 150um x 15cm	Astral	Feature effects -Fast methods
20250319_AST0_NEO6_JVO_MSV99_TE_90SPD_200ng_HEK_OFF_2th_1p5_ON_930-980_04_20250323065711.raw	Astral	Homo sapiens	90	2-Th	1.5ms	380-980	Vanquish	Trap-Elute	4	2um, 100 A, 150um x 15cm	Astral	Feature effects -Fast methods
20250319_AST0_NEO6_JVO_MSV99_TE_90SPD_200ng_HEK_OFF_2th_1p5_ON_930-980_05_20250323071302.raw	Astral	Homo sapiens	90	2-Th	1.5ms	380-980	Vanquish	Trap-Elute	5	2um, 100 A, 150um x 15cm	Astral	Feature effects -Fast methods
20250319_AST0_NEO6_JVO_MSV99_TE_90SPD_200ng_HEK_PAC_2th_1p5_ON_930-980_01.raw	Pre-accumulation	Homo sapiens	90	2-Th	1.5ms	380-980	Vanquish	Trap-Elute	1	2um, 100 A, 150um x 15cm	Pre-accumulation	Feature effects -Fast methods
20250319_AST0_NEO6_JVO_MSV99_TE_90SPD_200ng_HEK_PAC_2th_1p5_ON_930-980_02.raw	Pre-accumulation	Homo sapiens	90	2-Th	1.5ms	380-980	Vanquish	Trap-Elute	2	2um, 100 A, 150um x 15cm	Pre-accumulation	Feature effects -Fast methods
20250319_AST0_NEO6_JVO_MSV99_TE_90SPD_200ng_HEK_PAC_2th_1p5_ON_930-980_03.raw	Pre-accumulation	Homo sapiens	90	2-Th	1.5ms	380-980	Vanquish	Trap-Elute	3	2um, 100 A, 150um x 15cm	Pre-accumulation	Feature effects -Fast methods
20250319_AST0_NEO6_JVO_MSV99_TE_90SPD_200ng_HEK_PAC_2th_1p5_ON_930-980_04.raw	Pre-accumulation	Homo sapiens	90	2-Th	1.5ms	380-980	Vanquish	Trap-Elute	4	2um, 100 A, 150um x 15cm	Pre-accumulation	Feature effects -Fast methods
20250319_AST0_NEO6_JVO_MSV99_TE_90SPD_200ng_HEK_PAC_2th_1p5_ON_930-980_05.raw	Pre-accumulation	Homo sapiens	90	2-Th	1.5ms	380-980	Vanquish	Trap-Elute	5	2um, 100 A, 150um x 15cm	Pre-accumulation	Feature effects -Fast methods
20250319_AST0_NEO6_JVO_MSV99_TE_90SPD_200ng_HEK_PP_2th_1p5_ON_930-980_01.raw	Peak deconvolution	Homo sapiens	90	2-Th	1.5ms	380-980	Vanquish	Trap-Elute	1	2um, 100 A, 150um x 15cm	Peak deconvolution	Feature effects -Fast methods
20250319_AST0_NEO6_JVO_MSV99_TE_90SPD_200ng_HEK_PP_2th_1p5_ON_930-980_02.raw	Peak deconvolution	Homo sapiens	90	2-Th	1.5ms	380-980	Vanquish	Trap-Elute	2	2um, 100 A, 150um x 15cm	Peak deconvolution	Feature effects -Fast methods
20250319_AST0_NEO6_JVO_MSV99_TE_90SPD_200ng_HEK_PP_2th_1p5_ON_930-980_03.raw	Peak deconvolution	Homo sapiens	90	2-Th	1.5ms	380-980	Vanquish	Trap-Elute	3	2um, 100 A, 150um x 15cm	Peak deconvolution	Feature effects -Fast methods
20250319_AST0_NEO6_JVO_MSV99_TE_90SPD_200ng_HEK_PP_2th_1p5_ON_930-980_04.raw	Peak deconvolution	Homo sapiens	90	2-Th	1.5ms	380-980	Vanquish	Trap-Elute	4	2um, 100 A, 150um x 15cm	Peak deconvolution	Feature effects -Fast methods
20250319_AST0_NEO6_JVO_MSV99_TE_90SPD_200ng_HEK_PP_2th_1p5_ON_930-980_05.raw	Peak deconvolution	Homo sapiens	90	2-Th	1.5ms	380-980	Vanquish	Trap-Elute	5	2um, 100 A, 150um x 15cm	Peak deconvolution	Feature effects -Fast methods
20250319_AST0_NEO6_JVO_MSV99_TE_90SPD_200ng_HEK_SP_2th_1p5_ON_930-980_01.raw	Speed	Homo sapiens	90	2-Th	1.5ms	380-980	Vanquish	Trap-Elute	1	2um, 100 A, 150um x 15cm	Speed	Feature effects -Fast methods
20250319_AST0_NEO6_JVO_MSV99_TE_90SPD_200ng_HEK_SP_2th_1p5_ON_930-980_02.raw	Speed	Homo sapiens	90	2-Th	1.5ms	380-980	Vanquish	Trap-Elute	2	2um, 100 A, 150um x 15cm	Speed	Feature effects -Fast methods
20250319_AST0_NEO6_JVO_MSV99_TE_90SPD_200ng_HEK_SP_2th_1p5_ON_930-980_03.raw	Speed	Homo sapiens	90	2-Th	1.5ms	380-980	Vanquish	Trap-Elute	3	2um, 100 A, 150um x 15cm	Speed	Feature effects -Fast methods
20250319_AST0_NEO6_JVO_MSV99_TE_90SPD_200ng_HEK_SP_2th_1p5_ON_930-980_04.raw	Speed	Homo sapiens	90	2-Th	1.5ms	380-980	Vanquish	Trap-Elute	4	2um, 100 A, 150um x 15cm	Speed	Feature effects -Fast methods
20250319_AST0_NEO6_JVO_MSV99_TE_90SPD_200ng_HEK_SP_2th_1p5_ON_930-980_05.raw	Speed	Homo sapiens	90	2-Th	1.5ms	380-980	Vanquish	Trap-Elute	5	2um, 100 A, 150um x 15cm	Speed	Feature effects -Fast methods
20250319_AST0_NEO6_JVO_MSV99_TE_90SPD_50ng_HEK_ALL_2th_1p5_ON_930-980_01.raw	Astral Zoom	Homo sapiens	90	2-Th	1.5ms	380-980	Vanquish	Trap-Elute	1	2um, 100 A, 150um x 15cm	Astral Zoom	Feature effects -Fast methods
20250319_AST0_NEO6_JVO_MSV99_TE_90SPD_50ng_HEK_ALL_2th_1p5_ON_930-980_02.raw	Astral Zoom	Homo sapiens	90	2-Th	1.5ms	380-980	Vanquish	Trap-Elute	2	2um, 100 A, 150um x 15cm	Astral Zoom	Feature effects -Fast methods
20250319_AST0_NEO6_JVO_MSV99_TE_90SPD_50ng_HEK_ALL_2th_1p5_ON_930-980_03.raw	Astral Zoom	Homo sapiens	90	2-Th	1.5ms	380-980	Vanquish	Trap-Elute	3	2um, 100 A, 150um x 15cm	Astral Zoom	Feature effects -Fast methods
20250319_AST0_NEO6_JVO_MSV99_TE_90SPD_50ng_HEK_ALL_2th_1p5_ON_930-980_04.raw	Astral Zoom	Homo sapiens	90	2-Th	1.5ms	380-980	Vanquish	Trap-Elute	4	2um, 100 A, 150um x 15cm	Astral Zoom	Feature effects -Fast methods
20250319_AST0_NEO6_JVO_MSV99_TE_90SPD_50ng_HEK_ALL_2th_1p5_ON_930-980_05.raw	Astral Zoom	Homo sapiens	90	2-Th	1.5ms	380-980	Vanquish	Trap-Elute	5	2um, 100 A, 150um x 15cm	Astral Zoom	Feature effects -Fast methods
20250319_AST0_NEO6_JVO_MSV99_TE_90SPD_50ng_HEK_OFF_2th_1p5_ON_930-980_01.raw	Astral	Homo sapiens	90	2-Th	1.5ms	380-980	Vanquish	Trap-Elute	1	2um, 100 A, 150um x 15cm	Astral	Feature effects -Fast methods
20250319_AST0_NEO6_JVO_MSV99_TE_90SPD_50ng_HEK_OFF_2th_1p5_ON_930-980_02.raw	Astral	Homo sapiens	90	2-Th	1.5ms	380-980	Vanquish	Trap-Elute	2	2um, 100 A, 150um x 15cm	Astral	Feature effects -Fast methods
20250319_AST0_NEO6_JVO_MSV99_TE_90SPD_50ng_HEK_OFF_2th_1p5_ON_930-980_03.raw	Astral	Homo sapiens	90	2-Th	1.5ms	380-980	Vanquish	Trap-Elute	3	2um, 100 A, 150um x 15cm	Astral	Feature effects -Fast methods
20250319_AST0_NEO6_JVO_MSV99_TE_90SPD_50ng_HEK_OFF_2th_1p5_ON_930-980_04.raw	Astral	Homo sapiens	90	2-Th	1.5ms	380-980	Vanquish	Trap-Elute	4	2um, 100 A, 150um x 15cm	Astral	Feature effects -Fast methods
20250319_AST0_NEO6_JVO_MSV99_TE_90SPD_50ng_HEK_OFF_2th_1p5_ON_930-980_05.raw	Astral	Homo sapiens	90	2-Th	1.5ms	380-980	Vanquish	Trap-Elute	5	2um, 100 A, 150um x 15cm	Astral	Feature effects -Fast methods
20250319_AST0_NEO6_JVO_MSV99_TE_90SPD_50ng_HEK_PAC_2th_1p5_ON_930-980_01.raw	Pre-accumulation	Homo sapiens	90	2-Th	1.5ms	380-980	Vanquish	Trap-Elute	1	2um, 100 A, 150um x 15cm	Pre-accumulation	Feature effects -Fast methods
20250319_AST0_NEO6_JVO_MSV99_TE_90SPD_50ng_HEK_PAC_2th_1p5_ON_930-980_02.raw	Pre-accumulation	Homo sapiens	90	2-Th	1.5ms	380-980	Vanquish	Trap-Elute	2	2um, 100 A, 150um x 15cm	Pre-accumulation	Feature effects -Fast methods
20250319_AST0_NEO6_JVO_MSV99_TE_90SPD_50ng_HEK_PAC_2th_1p5_ON_930-980_03.raw	Pre-accumulation	Homo sapiens	90	2-Th	1.5ms	380-980	Vanquish	Trap-Elute	3	2um, 100 A, 150um x 15cm	Pre-accumulation	Feature effects -Fast methods
20250319_AST0_NEO6_JVO_MSV99_TE_90SPD_50ng_HEK_PAC_2th_1p5_ON_930-980_04.raw	Pre-accumulation	Homo sapiens	90	2-Th	1.5ms	380-980	Vanquish	Trap-Elute	4	2um, 100 A, 150um x 15cm	Pre-accumulation	Feature effects -Fast methods
20250319_AST0_NEO6_JVO_MSV99_TE_90SPD_50ng_HEK_PAC_2th_1p5_ON_930-980_05.raw	Pre-accumulation	Homo sapiens	90	2-Th	1.5ms	380-980	Vanquish	Trap-Elute	5	2um, 100 A, 150um x 15cm	Pre-accumulation	Feature effects -Fast methods
20250319_AST0_NEO6_JVO_MSV99_TE_90SPD_50ng_HEK_PP_2th_1p5_ON_930-980_01.raw	Peak deconvolution	Homo sapiens	90	2-Th	1.5ms	380-980	Vanquish	Trap-Elute	1	2um, 100 A, 150um x 15cm	Peak deconvolution	Feature effects -Fast methods
20250319_AST0_NEO6_JVO_MSV99_TE_90SPD_50ng_HEK_PP_2th_1p5_ON_930-980_02.raw	Peak deconvolution	Homo sapiens	90	2-Th	1.5ms	380-980	Vanquish	Trap-Elute	2	2um, 100 A, 150um x 15cm	Peak deconvolution	Feature effects -Fast methods
20250319_AST0_NEO6_JVO_MSV99_TE_90SPD_50ng_HEK_PP_2th_1p5_ON_930-980_03.raw	Peak deconvolution	Homo sapiens	90	2-Th	1.5ms	380-980	Vanquish	Trap-Elute	3	2um, 100 A, 150um x 15cm	Peak deconvolution	Feature effects -Fast methods
20250319_AST0_NEO6_JVO_MSV99_TE_90SPD_50ng_HEK_PP_2th_1p5_ON_930-980_04.raw	Peak deconvolution	Homo sapiens	90	2-Th	1.5ms	380-980	Vanquish	Trap-Elute	4	2um, 100 A, 150um x 15cm	Peak deconvolution	Feature effects -Fast methods
20250319_AST0_NEO6_JVO_MSV99_TE_90SPD_50ng_HEK_PP_2th_1p5_ON_930-980_05.raw	Peak deconvolution	Homo sapiens	90	2-Th	1.5ms	380-980	Vanquish	Trap-Elute	5	2um, 100 A, 150um x 15cm	Peak deconvolution	Feature effects -Fast methods
20250319_AST0_NEO6_JVO_MSV99_TE_90SPD_50ng_HEK_SP_2th_1p5_ON_930-980_01.raw	Speed	Homo sapiens	90	2-Th	1.5ms	380-980	Vanquish	Trap-Elute	1	2um, 100 A, 150um x 15cm	Speed	Feature effects -Fast methods
20250319_AST0_NEO6_JVO_MSV99_TE_90SPD_50ng_HEK_SP_2th_1p5_ON_930-980_02.raw	Speed	Homo sapiens	90	2-Th	1.5ms	380-980	Vanquish	Trap-Elute	2	2um, 100 A, 150um x 15cm	Speed	Feature effects -Fast methods
20250319_AST0_NEO6_JVO_MSV99_TE_90SPD_50ng_HEK_SP_2th_1p5_ON_930-980_03.raw	Speed	Homo sapiens	90	2-Th	1.5ms	380-980	Vanquish	Trap-Elute	3	2um, 100 A, 150um x 15cm	Speed	Feature effects -Fast methods
20250319_AST0_NEO6_JVO_MSV99_TE_90SPD_50ng_HEK_SP_2th_1p5_ON_930-980_04.raw	Speed	Homo sapiens	90	2-Th	1.5ms	380-980	Vanquish	Trap-Elute	4	2um, 100 A, 150um x 15cm	Speed	Feature effects -Fast methods
20250319_AST0_NEO6_JVO_MSV99_TE_90SPD_50ng_HEK_SP_2th_1p5_ON_930-980_05.raw	Speed	Homo sapiens	90	2-Th	1.5ms	380-980	Vanquish	Trap-Elute	5	2um, 100 A, 150um x 15cm	Speed	Feature effects -Fast methods
20250325_AST0_NEO6_JVO_MSV99_TE_90SPD_20ng_HEK_ALL_2th_1p5_ON_930-980_01.raw	Astral Zoom	Homo sapiens	90	2-Th	1.5ms	380-980	Vanquish	Trap-Elute	1	2um, 100 A, 150um x 15cm	Astral Zoom	Feature effects -Fast methods
20250325_AST0_NEO6_JVO_MSV99_TE_90SPD_20ng_HEK_ALL_2th_1p5_ON_930-980_02.raw	Astral Zoom	Homo sapiens	90	2-Th	1.5ms	380-980	Vanquish	Trap-Elute	2	2um, 100 A, 150um x 15cm	Astral Zoom	Feature effects -Fast methods
20250325_AST0_NEO6_JVO_MSV99_TE_90SPD_20ng_HEK_ALL_2th_1p5_ON_930-980_03.raw	Astral Zoom	Homo sapiens	90	2-Th	1.5ms	380-980	Vanquish	Trap-Elute	3	2um, 100 A, 150um x 15cm	Astral Zoom	Feature effects -Fast methods
20250325_AST0_NEO6_JVO_MSV99_TE_90SPD_20ng_HEK_ALL_2th_1p5_ON_930-980_04.raw	Astral Zoom	Homo sapiens	90	2-Th	1.5ms	380-980	Vanquish	Trap-Elute	4	2um, 100 A, 150um x 15cm	Astral Zoom	Feature effects -Fast methods
20250325_AST0_NEO6_JVO_MSV99_TE_90SPD_20ng_HEK_ALL_2th_1p5_ON_930-980_05.raw	Astral Zoom	Homo sapiens	90	2-Th	1.5ms	380-980	Vanquish	Trap-Elute	5	2um, 100 A, 150um x 15cm	Astral Zoom	Feature effects -Fast methods
20250325_AST0_NEO6_JVO_MSV99_TE_90SPD_20ng_HEK_OFF_2th_1p5_ON_930-980_01.raw	Astral	Homo sapiens	90	2-Th	1.5ms	380-980	Vanquish	Trap-Elute	1	2um, 100 A, 150um x 15cm	Astral	Feature effects -Fast methods
20250325_AST0_NEO6_JVO_MSV99_TE_90SPD_20ng_HEK_OFF_2th_1p5_ON_930-980_02.raw	Astral	Homo sapiens	90	2-Th	1.5ms	380-980	Vanquish	Trap-Elute	2	2um, 100 A, 150um x 15cm	Astral	Feature effects -Fast methods
20250325_AST0_NEO6_JVO_MSV99_TE_90SPD_20ng_HEK_OFF_2th_1p5_ON_930-980_03.raw	Astral	Homo sapiens	90	2-Th	1.5ms	380-980	Vanquish	Trap-Elute	3	2um, 100 A, 150um x 15cm	Astral	Feature effects -Fast methods
20250325_AST0_NEO6_JVO_MSV99_TE_90SPD_20ng_HEK_OFF_2th_1p5_ON_930-980_04.raw	Astral	Homo sapiens	90	2-Th	1.5ms	380-980	Vanquish	Trap-Elute	4	2um, 100 A, 150um x 15cm	Astral	Feature effects -Fast methods
20250325_AST0_NEO6_JVO_MSV99_TE_90SPD_20ng_HEK_OFF_2th_1p5_ON_930-980_05.raw	Astral	Homo sapiens	90	2-Th	1.5ms	380-980	Vanquish	Trap-Elute	5	2um, 100 A, 150um x 15cm	Astral	Feature effects -Fast methods
20250325_AST0_NEO6_JVO_MSV99_TE_90SPD_20ng_HEK_PAC_2th_1p5_ON_930-980_01.raw	Pre-accumulation	Homo sapiens	90	2-Th	1.5ms	380-980	Vanquish	Trap-Elute	1	2um, 100 A, 150um x 15cm	Pre-accumulation	Feature effects -Fast methods
20250325_AST0_NEO6_JVO_MSV99_TE_90SPD_20ng_HEK_PAC_2th_1p5_ON_930-980_02.raw	Pre-accumulation	Homo sapiens	90	2-Th	1.5ms	380-980	Vanquish	Trap-Elute	2	2um, 100 A, 150um x 15cm	Pre-accumulation	Feature effects -Fast methods
20250325_AST0_NEO6_JVO_MSV99_TE_90SPD_20ng_HEK_PAC_2th_1p5_ON_930-980_03.raw	Pre-accumulation	Homo sapiens	90	2-Th	1.5ms	380-980	Vanquish	Trap-Elute	3	2um, 100 A, 150um x 15cm	Pre-accumulation	Feature effects -Fast methods
20250325_AST0_NEO6_JVO_MSV99_TE_90SPD_20ng_HEK_PAC_2th_1p5_ON_930-980_04.raw	Pre-accumulation	Homo sapiens	90	2-Th	1.5ms	380-980	Vanquish	Trap-Elute	4	2um, 100 A, 150um x 15cm	Pre-accumulation	Feature effects -Fast methods
20250325_AST0_NEO6_JVO_MSV99_TE_90SPD_20ng_HEK_PAC_2th_1p5_ON_930-980_05.raw	Pre-accumulation	Homo sapiens	90	2-Th	1.5ms	380-980	Vanquish	Trap-Elute	5	2um, 100 A, 150um x 15cm	Pre-accumulation	Feature effects -Fast methods
20250325_AST0_NEO6_JVO_MSV99_TE_90SPD_20ng_HEK_PP_2th_1p5_ON_930-980_r01.raw	Peak deconvolution	Homo sapiens	90	2-Th	1.5ms	380-980	Vanquish	Trap-Elute	1	2um, 100 A, 150um x 15cm	Peak deconvolution	Feature effects -Fast methods
20250325_AST0_NEO6_JVO_MSV99_TE_90SPD_20ng_HEK_PP_2th_1p5_ON_930-980_r02.raw	Peak deconvolution	Homo sapiens	90	2-Th	1.5ms	380-980	Vanquish	Trap-Elute	2	2um, 100 A, 150um x 15cm	Peak deconvolution	Feature effects -Fast methods
20250325_AST0_NEO6_JVO_MSV99_TE_90SPD_20ng_HEK_PP_2th_1p5_ON_930-980_r03.raw	Peak deconvolution	Homo sapiens	90	2-Th	1.5ms	380-980	Vanquish	Trap-Elute	3	2um, 100 A, 150um x 15cm	Peak deconvolution	Feature effects -Fast methods
20250325_AST0_NEO6_JVO_MSV99_TE_90SPD_20ng_HEK_PP_2th_1p5_ON_930-980_r04.raw	Peak deconvolution	Homo sapiens	90	2-Th	1.5ms	380-980	Vanquish	Trap-Elute	4	2um, 100 A, 150um x 15cm	Peak deconvolution	Feature effects -Fast methods
20250325_AST0_NEO6_JVO_MSV99_TE_90SPD_20ng_HEK_PP_2th_1p5_ON_930-980_r05.raw	Peak deconvolution	Homo sapiens	90	2-Th	1.5ms	380-980	Vanquish	Trap-Elute	5	2um, 100 A, 150um x 15cm	Peak deconvolution	Feature effects -Fast methods
20250325_AST0_NEO6_JVO_MSV99_TE_90SPD_20ng_HEK_SP_2th_1p5_ON_930-980_01.raw	Speed	Homo sapiens	90	2-Th	1.5ms	380-980	Vanquish	Trap-Elute	1	2um, 100 A, 150um x 15cm	Speed	Feature effects -Fast methods
20250325_AST0_NEO6_JVO_MSV99_TE_90SPD_20ng_HEK_SP_2th_1p5_ON_930-980_02.raw	Speed	Homo sapiens	90	2-Th	1.5ms	380-980	Vanquish	Trap-Elute	2	2um, 100 A, 150um x 15cm	Speed	Feature effects -Fast methods
20250325_AST0_NEO6_JVO_MSV99_TE_90SPD_20ng_HEK_SP_2th_1p5_ON_930-980_03.raw	Speed	Homo sapiens	90	2-Th	1.5ms	380-980	Vanquish	Trap-Elute	3	2um, 100 A, 150um x 15cm	Speed	Feature effects -Fast methods
20250325_AST0_NEO6_JVO_MSV99_TE_90SPD_20ng_HEK_SP_2th_1p5_ON_930-980_04.raw	Speed	Homo sapiens	90	2-Th	1.5ms	380-980	Vanquish	Trap-Elute	4	2um, 100 A, 150um x 15cm	Speed	Feature effects -Fast methods
20250325_AST0_NEO6_JVO_MSV99_TE_90SPD_20ng_HEK_SP_2th_1p5_ON_930-980_05.raw	Speed	Homo sapiens	90	2-Th	1.5ms	380-980	Vanquish	Trap-Elute	5	2um, 100 A, 150um x 15cm	Speed	Feature effects -Fast methods
20241224_AST0_NEO4_JVO_IO15_HeK_100ng_Astral_all_50SPD_01.raw	Astral Zoom	Homo sapiens	50	4-Th	6.0ms	380-980	Vanquish	Direct	1	1.7um, 75um x 15cm	Astral Zoom	Feature effects -Slow methods
20241224_AST0_NEO4_JVO_IO15_HeK_100ng_Astral_all_50SPD_02.raw	Astral Zoom	Homo sapiens	50	4-Th	6.0ms	380-980	Vanquish	Direct	2	1.7um, 75um x 15cm	Astral Zoom	Feature effects -Slow methods
20241224_AST0_NEO4_JVO_IO15_HeK_100ng_Astral_all_50SPD_03.raw	Astral Zoom	Homo sapiens	50	4-Th	6.0ms	380-980	Vanquish	Direct	3	1.7um, 75um x 15cm	Astral Zoom	Feature effects -Slow methods
20241224_AST0_NEO4_JVO_IO15_HeK_100ng_Astral_all_50SPD_04.raw	Astral Zoom	Homo sapiens	50	4-Th	6.0ms	380-980	Vanquish	Direct	4	1.7um, 75um x 15cm	Astral Zoom	Feature effects -Slow methods
20241224_AST0_NEO4_JVO_IO15_HeK_100ng_Astral_mode_50SPD_01.raw	Astral	Homo sapiens	50	4-Th	6.0ms	380-980	Vanquish	Direct	1	1.7um, 75um x 15cm	Astral	Feature effects -Slow methods
20241224_AST0_NEO4_JVO_IO15_HeK_100ng_Astral_mode_50SPD_02.raw	Astral	Homo sapiens	50	4-Th	6.0ms	380-980	Vanquish	Direct	2	1.7um, 75um x 15cm	Astral	Feature effects -Slow methods
20241224_AST0_NEO4_JVO_IO15_HeK_100ng_Astral_mode_50SPD_03.raw	Astral	Homo sapiens	50	4-Th	6.0ms	380-980	Vanquish	Direct	3	1.7um, 75um x 15cm	Astral	Feature effects -Slow methods
20241224_AST0_NEO4_JVO_IO15_HeK_100ng_Astral_mode_50SPD_04.raw	Astral	Homo sapiens	50	4-Th	6.0ms	380-980	Vanquish	Direct	4	1.7um, 75um x 15cm	Astral	Feature effects -Slow methods
20241224_AST0_NEO4_JVO_IO15_HeK_100ng_Astral_mode_50SPD_05.raw	Astral	Homo sapiens	50	4-Th	6.0ms	380-980	Vanquish	Direct	5	1.7um, 75um x 15cm	Astral	Feature effects -Slow methods
20241224_AST0_NEO4_JVO_IO15_HeK_100ng_Astral_Pac_50SPD_01.raw	Pre-accumulation	Homo sapiens	50	4-Th	6.0ms	380-980	Vanquish	Direct	1	1.7um, 75um x 15cm	Pre-accumulation	Feature effects -Slow methods
20241224_AST0_NEO4_JVO_IO15_HeK_100ng_Astral_Pac_50SPD_02.raw	Pre-accumulation	Homo sapiens	50	4-Th	6.0ms	380-980	Vanquish	Direct	2	1.7um, 75um x 15cm	Pre-accumulation	Feature effects -Slow methods
20241224_AST0_NEO4_JVO_IO15_HeK_100ng_Astral_Pac_50SPD_03.raw	Pre-accumulation	Homo sapiens	50	4-Th	6.0ms	380-980	Vanquish	Direct	3	1.7um, 75um x 15cm	Pre-accumulation	Feature effects -Slow methods
20241224_AST0_NEO4_JVO_IO15_HeK_100ng_Astral_Pac_50SPD_04.raw	Pre-accumulation	Homo sapiens	50	4-Th	6.0ms	380-980	Vanquish	Direct	4	1.7um, 75um x 15cm	Pre-accumulation	Feature effects -Slow methods
20241224_AST0_NEO4_JVO_IO15_HeK_100ng_Astral_Pac_50SPD_05.raw	Pre-accumulation	Homo sapiens	50	4-Th	6.0ms	380-980	Vanquish	Direct	5	1.7um, 75um x 15cm	Pre-accumulation	Feature effects -Slow methods
20241224_AST0_NEO4_JVO_IO15_HeK_100ng_Astral_PP_50SPD_01.raw	Peak deconvolution	Homo sapiens	50	4-Th	6.0ms	380-980	Vanquish	Direct	1	1.7um, 75um x 15cm	Peak deconvolution	Feature effects -Slow methods
20241224_AST0_NEO4_JVO_IO15_HeK_100ng_Astral_PP_50SPD_02.raw	Peak deconvolution	Homo sapiens	50	4-Th	6.0ms	380-980	Vanquish	Direct	2	1.7um, 75um x 15cm	Peak deconvolution	Feature effects -Slow methods
20241224_AST0_NEO4_JVO_IO15_HeK_100ng_Astral_PP_50SPD_03.raw	Peak deconvolution	Homo sapiens	50	4-Th	6.0ms	380-980	Vanquish	Direct	3	1.7um, 75um x 15cm	Peak deconvolution	Feature effects -Slow methods
20241224_AST0_NEO4_JVO_IO15_HeK_100ng_Astral_PP_50SPD_04.raw	Peak deconvolution	Homo sapiens	50	4-Th	6.0ms	380-980	Vanquish	Direct	4	1.7um, 75um x 15cm	Peak deconvolution	Feature effects -Slow methods
20241224_AST0_NEO4_JVO_IO15_HeK_100ng_Astral_PP_50SPD_05.raw	Peak deconvolution	Homo sapiens	50	4-Th	6.0ms	380-980	Vanquish	Direct	5	1.7um, 75um x 15cm	Peak deconvolution	Feature effects -Slow methods
20241224_AST0_NEO4_JVO_IO15_HeK_100ng_Astral_SP_50SPD_01.raw	Speed	Homo sapiens	50	4-Th	6.0ms	380-980	Vanquish	Direct	1	1.7um, 75um x 15cm	Speed	Feature effects -Slow methods
20241224_AST0_NEO4_JVO_IO15_HeK_100ng_Astral_SP_50SPD_02.raw	Speed	Homo sapiens	50	4-Th	6.0ms	380-980	Vanquish	Direct	2	1.7um, 75um x 15cm	Speed	Feature effects -Slow methods
20241224_AST0_NEO4_JVO_IO15_HeK_100ng_Astral_SP_50SPD_03.raw	Speed	Homo sapiens	50	4-Th	6.0ms	380-980	Vanquish	Direct	3	1.7um, 75um x 15cm	Speed	Feature effects -Slow methods
20241224_AST0_NEO4_JVO_IO15_HeK_100ng_Astral_SP_50SPD_04.raw	Speed	Homo sapiens	50	4-Th	6.0ms	380-980	Vanquish	Direct	4	1.7um, 75um x 15cm	Speed	Feature effects -Slow methods
20241224_AST0_NEO4_JVO_IO15_HeK_100ng_Astral_SP_50SPD_05.raw	Speed	Homo sapiens	50	4-Th	6.0ms	380-980	Vanquish	Direct	5	1.7um, 75um x 15cm	Speed	Feature effects -Slow methods
20241224_AST0_NEO4_JVO_IO15_HeK_250ng_Astral_all_50SPD_01.raw	Astral Zoom	Homo sapiens	50	4-Th	6.0ms	380-980	Vanquish	Direct	1	1.7um, 75um x 15cm	Astral Zoom	Feature effects -Slow methods
20241224_AST0_NEO4_JVO_IO15_HeK_250ng_Astral_all_50SPD_02.raw	Astral Zoom	Homo sapiens	50	4-Th	6.0ms	380-980	Vanquish	Direct	2	1.7um, 75um x 15cm	Astral Zoom	Feature effects -Slow methods
20241224_AST0_NEO4_JVO_IO15_HeK_250ng_Astral_all_50SPD_03.raw	Astral Zoom	Homo sapiens	50	4-Th	6.0ms	380-980	Vanquish	Direct	3	1.7um, 75um x 15cm	Astral Zoom	Feature effects -Slow methods
20241224_AST0_NEO4_JVO_IO15_HeK_250ng_Astral_all_50SPD_04.raw	Astral Zoom	Homo sapiens	50	4-Th	6.0ms	380-980	Vanquish	Direct	4	1.7um, 75um x 15cm	Astral Zoom	Feature effects -Slow methods
20241224_AST0_NEO4_JVO_IO15_HeK_250ng_Astral_all_50SPD_05.raw	Astral Zoom	Homo sapiens	50	4-Th	6.0ms	380-980	Vanquish	Direct	5	1.7um, 75um x 15cm	Astral Zoom	Feature effects -Slow methods
20241224_AST0_NEO4_JVO_IO15_HeK_250ng_Astral_mode_50SPD_01.raw	Astral	Homo sapiens	50	4-Th	6.0ms	380-980	Vanquish	Direct	1	1.7um, 75um x 15cm	Astral	Feature effects -Slow methods
20241224_AST0_NEO4_JVO_IO15_HeK_250ng_Astral_mode_50SPD_02.raw	Astral	Homo sapiens	50	4-Th	6.0ms	380-980	Vanquish	Direct	2	1.7um, 75um x 15cm	Astral	Feature effects -Slow methods
20241224_AST0_NEO4_JVO_IO15_HeK_250ng_Astral_mode_50SPD_03.raw	Astral	Homo sapiens	50	4-Th	6.0ms	380-980	Vanquish	Direct	3	1.7um, 75um x 15cm	Astral	Feature effects -Slow methods
20241224_AST0_NEO4_JVO_IO15_HeK_250ng_Astral_mode_50SPD_04.raw	Astral	Homo sapiens	50	4-Th	6.0ms	380-980	Vanquish	Direct	4	1.7um, 75um x 15cm	Astral	Feature effects -Slow methods
20241224_AST0_NEO4_JVO_IO15_HeK_250ng_Astral_mode_50SPD_05.raw	Astral	Homo sapiens	50	4-Th	6.0ms	380-980	Vanquish	Direct	5	1.7um, 75um x 15cm	Astral	Feature effects -Slow methods
20241224_AST0_NEO4_JVO_IO15_HeK_250ng_Astral_Pac_50SPD_01.raw	Pre-accumulation	Homo sapiens	50	4-Th	6.0ms	380-980	Vanquish	Direct	1	1.7um, 75um x 15cm	Pre-accumulation	Feature effects -Slow methods
20241224_AST0_NEO4_JVO_IO15_HeK_250ng_Astral_Pac_50SPD_02.raw	Pre-accumulation	Homo sapiens	50	4-Th	6.0ms	380-980	Vanquish	Direct	2	1.7um, 75um x 15cm	Pre-accumulation	Feature effects -Slow methods
20241224_AST0_NEO4_JVO_IO15_HeK_250ng_Astral_Pac_50SPD_03.raw	Pre-accumulation	Homo sapiens	50	4-Th	6.0ms	380-980	Vanquish	Direct	3	1.7um, 75um x 15cm	Pre-accumulation	Feature effects -Slow methods
20241224_AST0_NEO4_JVO_IO15_HeK_250ng_Astral_Pac_50SPD_04.raw	Pre-accumulation	Homo sapiens	50	4-Th	6.0ms	380-980	Vanquish	Direct	4	1.7um, 75um x 15cm	Pre-accumulation	Feature effects -Slow methods
20241224_AST0_NEO4_JVO_IO15_HeK_250ng_Astral_Pac_50SPD_05.raw	Pre-accumulation	Homo sapiens	50	4-Th	6.0ms	380-980	Vanquish	Direct	5	1.7um, 75um x 15cm	Pre-accumulation	Feature effects -Slow methods
20241224_AST0_NEO4_JVO_IO15_HeK_250ng_Astral_PP_50SPD_01.raw	Peak deconvolution	Homo sapiens	50	4-Th	6.0ms	380-980	Vanquish	Direct	1	1.7um, 75um x 15cm	Peak deconvolution	Feature effects -Slow methods
20241224_AST0_NEO4_JVO_IO15_HeK_250ng_Astral_PP_50SPD_02.raw	Peak deconvolution	Homo sapiens	50	4-Th	6.0ms	380-980	Vanquish	Direct	2	1.7um, 75um x 15cm	Peak deconvolution	Feature effects -Slow methods
20241224_AST0_NEO4_JVO_IO15_HeK_250ng_Astral_PP_50SPD_03.raw	Peak deconvolution	Homo sapiens	50	4-Th	6.0ms	380-980	Vanquish	Direct	3	1.7um, 75um x 15cm	Peak deconvolution	Feature effects -Slow methods
20241224_AST0_NEO4_JVO_IO15_HeK_250ng_Astral_PP_50SPD_04.raw	Peak deconvolution	Homo sapiens	50	4-Th	6.0ms	380-980	Vanquish	Direct	4	1.7um, 75um x 15cm	Peak deconvolution	Feature effects -Slow methods
20241224_AST0_NEO4_JVO_IO15_HeK_250ng_Astral_PP_50SPD_05.raw	Peak deconvolution	Homo sapiens	50	4-Th	6.0ms	380-980	Vanquish	Direct	5	1.7um, 75um x 15cm	Peak deconvolution	Feature effects -Slow methods
20241224_AST0_NEO4_JVO_IO15_HeK_250ng_Astral_SP_50SPD_01.raw	Speed	Homo sapiens	50	4-Th	6.0ms	380-980	Vanquish	Direct	1	1.7um, 75um x 15cm	Speed	Feature effects -Slow methods
20241224_AST0_NEO4_JVO_IO15_HeK_250ng_Astral_SP_50SPD_02.raw	Speed	Homo sapiens	50	4-Th	6.0ms	380-980	Vanquish	Direct	2	1.7um, 75um x 15cm	Speed	Feature effects -Slow methods
20241224_AST0_NEO4_JVO_IO15_HeK_250ng_Astral_SP_50SPD_03.raw	Speed	Homo sapiens	50	4-Th	6.0ms	380-980	Vanquish	Direct	3	1.7um, 75um x 15cm	Speed	Feature effects -Slow methods
20241224_AST0_NEO4_JVO_IO15_HeK_250ng_Astral_SP_50SPD_04.raw	Speed	Homo sapiens	50	4-Th	6.0ms	380-980	Vanquish	Direct	4	1.7um, 75um x 15cm	Speed	Feature effects -Slow methods
20241224_AST0_NEO4_JVO_IO15_HeK_250ng_Astral_SP_50SPD_05.raw	Speed	Homo sapiens	50	4-Th	6.0ms	380-980	Vanquish	Direct	5	1.7um, 75um x 15cm	Speed	Feature effects -Slow methods
20241224_AST0_NEO4_JVO_IO15_HeK_50ng_Astral_all_50SPD_01_20250104234519.raw	Astral Zoom	Homo sapiens	50	4-Th	6.0ms	380-980	Vanquish	Direct	1	1.7um, 75um x 15cm	Astral Zoom	Feature effects -Slow methods
20241224_AST0_NEO4_JVO_IO15_HeK_50ng_Astral_all_50SPD_02_20250105001739.raw	Astral Zoom	Homo sapiens	50	4-Th	6.0ms	380-980	Vanquish	Direct	2	1.7um, 75um x 15cm	Astral Zoom	Feature effects -Slow methods
20241224_AST0_NEO4_JVO_IO15_HeK_50ng_Astral_all_50SPD_03.raw	Astral Zoom	Homo sapiens	50	4-Th	6.0ms	380-980	Vanquish	Direct	3	1.7um, 75um x 15cm	Astral Zoom	Feature effects -Slow methods
20241224_AST0_NEO4_JVO_IO15_HeK_50ng_Astral_all_50SPD_04.raw	Astral Zoom	Homo sapiens	50	4-Th	6.0ms	380-980	Vanquish	Direct	4	1.7um, 75um x 15cm	Astral Zoom	Feature effects -Slow methods
20241224_AST0_NEO4_JVO_IO15_HeK_50ng_Astral_all_50SPD_05.raw	Astral Zoom	Homo sapiens	50	4-Th	6.0ms	380-980	Vanquish	Direct	5	1.7um, 75um x 15cm	Astral Zoom	Feature effects -Slow methods
20241224_AST0_NEO4_JVO_IO15_HeK_50ng_Astral_mode_50SPD_01.raw	Astral	Homo sapiens	50	4-Th	6.0ms	380-980	Vanquish	Direct	1	1.7um, 75um x 15cm	Astral	Feature effects -Slow methods
20241224_AST0_NEO4_JVO_IO15_HeK_50ng_Astral_mode_50SPD_02.raw	Astral	Homo sapiens	50	4-Th	6.0ms	380-980	Vanquish	Direct	2	1.7um, 75um x 15cm	Astral	Feature effects -Slow methods
20241224_AST0_NEO4_JVO_IO15_HeK_50ng_Astral_mode_50SPD_03.raw	Astral	Homo sapiens	50	4-Th	6.0ms	380-980	Vanquish	Direct	3	1.7um, 75um x 15cm	Astral	Feature effects -Slow methods
20241224_AST0_NEO4_JVO_IO15_HeK_50ng_Astral_mode_50SPD_04.raw	Astral	Homo sapiens	50	4-Th	6.0ms	380-980	Vanquish	Direct	4	1.7um, 75um x 15cm	Astral	Feature effects -Slow methods
20241224_AST0_NEO4_JVO_IO15_HeK_50ng_Astral_mode_50SPD_05.raw	Astral	Homo sapiens	50	4-Th	6.0ms	380-980	Vanquish	Direct	5	1.7um, 75um x 15cm	Astral	Feature effects -Slow methods
20241224_AST0_NEO4_JVO_IO15_HeK_50ng_Astral_Pac_50SPD_01.raw	Pre-accumulation	Homo sapiens	50	4-Th	6.0ms	380-980	Vanquish	Direct	1	1.7um, 75um x 15cm	Pre-accumulation	Feature effects -Slow methods
20241224_AST0_NEO4_JVO_IO15_HeK_50ng_Astral_Pac_50SPD_02.raw	Pre-accumulation	Homo sapiens	50	4-Th	6.0ms	380-980	Vanquish	Direct	2	1.7um, 75um x 15cm	Pre-accumulation	Feature effects -Slow methods
20241224_AST0_NEO4_JVO_IO15_HeK_50ng_Astral_Pac_50SPD_03.raw	Pre-accumulation	Homo sapiens	50	4-Th	6.0ms	380-980	Vanquish	Direct	3	1.7um, 75um x 15cm	Pre-accumulation	Feature effects -Slow methods
20241224_AST0_NEO4_JVO_IO15_HeK_50ng_Astral_Pac_50SPD_04.raw	Pre-accumulation	Homo sapiens	50	4-Th	6.0ms	380-980	Vanquish	Direct	4	1.7um, 75um x 15cm	Pre-accumulation	Feature effects -Slow methods
20241224_AST0_NEO4_JVO_IO15_HeK_50ng_Astral_Pac_50SPD_04_20241230115814.raw	Pre-accumulation	Homo sapiens	50	4-Th	6.0ms	380-980	Vanquish	Direct	4	1.7um, 75um x 15cm	Pre-accumulation	Feature effects -Slow methods
20241224_AST0_NEO4_JVO_IO15_HeK_50ng_Astral_Pac_50SPD_05.raw	Pre-accumulation	Homo sapiens	50	4-Th	6.0ms	380-980	Vanquish	Direct	5	1.7um, 75um x 15cm	Pre-accumulation	Feature effects -Slow methods
20241224_AST0_NEO4_JVO_IO15_HeK_50ng_Astral_PP_50SPD_01.raw	Peak deconvolution	Homo sapiens	50	4-Th	6.0ms	380-980	Vanquish	Direct	1	1.7um, 75um x 15cm	Peak deconvolution	Feature effects -Slow methods
20241224_AST0_NEO4_JVO_IO15_HeK_50ng_Astral_PP_50SPD_02.raw	Peak deconvolution	Homo sapiens	50	4-Th	6.0ms	380-980	Vanquish	Direct	2	1.7um, 75um x 15cm	Peak deconvolution	Feature effects -Slow methods
20241224_AST0_NEO4_JVO_IO15_HeK_50ng_Astral_PP_50SPD_03.raw	Peak deconvolution	Homo sapiens	50	4-Th	6.0ms	380-980	Vanquish	Direct	3	1.7um, 75um x 15cm	Peak deconvolution	Feature effects -Slow methods
20241224_AST0_NEO4_JVO_IO15_HeK_50ng_Astral_PP_50SPD_04.raw	Peak deconvolution	Homo sapiens	50	4-Th	6.0ms	380-980	Vanquish	Direct	4	1.7um, 75um x 15cm	Peak deconvolution	Feature effects -Slow methods
20241224_AST0_NEO4_JVO_IO15_HeK_50ng_Astral_PP_50SPD_05.raw	Peak deconvolution	Homo sapiens	50	4-Th	6.0ms	380-980	Vanquish	Direct	5	1.7um, 75um x 15cm	Peak deconvolution	Feature effects -Slow methods
20241224_AST0_NEO4_JVO_IO15_HeK_50ng_Astral_SP_50SPD_01.raw	Speed	Homo sapiens	50	4-Th	6.0ms	380-980	Vanquish	Direct	1	1.7um, 75um x 15cm	Speed	Feature effects -Slow methods
20241224_AST0_NEO4_JVO_IO15_HeK_50ng_Astral_SP_50SPD_02.raw	Speed	Homo sapiens	50	4-Th	6.0ms	380-980	Vanquish	Direct	2	1.7um, 75um x 15cm	Speed	Feature effects -Slow methods
20241224_AST0_NEO4_JVO_IO15_HeK_50ng_Astral_SP_50SPD_03.raw	Speed	Homo sapiens	50	4-Th	6.0ms	380-980	Vanquish	Direct	3	1.7um, 75um x 15cm	Speed	Feature effects -Slow methods
20241224_AST0_NEO4_JVO_IO15_HeK_50ng_Astral_SP_50SPD_04.raw	Speed	Homo sapiens	50	4-Th	6.0ms	380-980	Vanquish	Direct	4	1.7um, 75um x 15cm	Speed	Feature effects -Slow methods
20241224_AST0_NEO4_JVO_IO15_HeK_50ng_Astral_SP_50SPD_05.raw	Speed	Homo sapiens	50	4-Th	6.0ms	380-980	Vanquish	Direct	5	1.7um, 75um x 15cm	Speed	Feature effects -Slow methods
cell line	HeLa	Homo sapiens	300/180	2-Th	1.5 ms	380-980	Vanquish	Trap-elute	4	2um, 100 A, 150um x 15cm	Astral Zoom	Cell lines
cell line	Hek	Homo sapiens	300/180	2-Th	1.5 ms	380-980	Vanquish	Trap-elute	4	2um, 100 A, 150um x 15cm	Astral Zoom	Cell lines
cell line	Jurkat	Homo sapiens	300/180	2-Th	1.5 ms	380-980	Vanquish	Trap-elute	4	2um, 100 A, 150um x 15cm	Astral Zoom	Cell lines
cell line	NT2	Homo sapiens	300/180	2-Th	1.5 ms	380-980	Vanquish	Trap-elute	4	2um, 100 A, 150um x 15cm	Astral Zoom	Cell lines
cell line	IPSCS	Homo sapiens	300/180	2-Th	1.5 ms	380-980	Vanquish	Trap-elute	4	2um, 100 A, 150um x 15cm	Astral Zoom	Cell lines
cell line	HEPG2	Homo sapiens	300/180	2-Th	1.5 ms	380-980	Vanquish	Trap-elute	4	2um, 100 A, 150um x 15cm	Astral Zoom	Cell lines
cell line	MOLM13	Homo sapiens	300/180	2-Th	1.5 ms	380-980	Vanquish	Trap-elute	4	2um, 100 A, 150um x 15cm	Astral Zoom	Cell lines
cell line	MV4	Homo sapiens	300/180	2-Th	1.5 ms	380-980	Vanquish	Trap-elute	4	2um, 100 A, 150um x 15cm	Astral Zoom	Cell lines
cell line	OCIM1	Homo sapiens	300/180	2-Th	1.5 ms	380-980	Vanquish	Trap-elute	4	2um, 100 A, 150um x 15cm	Astral Zoom	Cell lines
cell line	SUDHL	Homo sapiens	300/180	2-Th	1.5 ms	380-980	Vanquish	Trap-elute	4	2um, 100 A, 150um x 15cm	Astral Zoom	Cell lines
cell line	A549	Homo sapiens	300/180	2-Th	1.5 ms	380-980	Vanquish	Trap-elute	4	2um, 100 A, 150um x 15cm	Astral Zoom	Cell lines
cell line	MIAPACA	Homo sapiens	300/180	2-Th	1.5 ms	380-980	Vanquish	Trap-elute	4	2um, 100 A, 150um x 15cm	Astral Zoom	Cell lines
cell line	DLD-1	Homo sapiens	300/180	2-Th	1.5 ms	380-980	Vanquish	Trap-elute	4	2um, 100 A, 150um x 15cm	Astral Zoom	Cell lines
cell line	DLD-1PV	Homo sapiens	300/180	2-Th	1.5 ms	380-980	Vanquish	Trap-elute	4	2um, 100 A, 150um x 15cm	Astral Zoom	Cell lines
cell line	HTC116	Homo sapiens	300/180	2-Th	1.5 ms	380-980	Vanquish	Trap-elute	4	2um, 100 A, 150um x 15cm	Astral Zoom	Cell lines
cell line	U2OS	Homo sapiens	300/180	2-Th	1.5 ms	380-980	Vanquish	Trap-elute	4	2um, 100 A, 150um x 15cm	Astral Zoom	Cell lines
cell line	A172	Homo sapiens	300/180	2-Th	1.5 ms	380-980	Vanquish	Trap-elute	4	2um, 100 A, 150um x 15cm	Astral Zoom	Cell lines
cell line	MCF10A	Homo sapiens	300/180	2-Th	1.5 ms	380-980	Vanquish	Trap-elute	4	2um, 100 A, 150um x 15cm	Astral Zoom	Cell lines
cell line	HT29	Homo sapiens	300/180	2-Th	1.5 ms	380-980	Vanquish	Trap-elute	4	2um, 100 A, 150um x 15cm	Astral Zoom	Cell lines
cell line	ML1	Homo sapiens	300/180	2-Th	1.5 ms	380-980	Vanquish	Trap-elute	4	2um, 100 A, 150um x 15cm	Astral Zoom	Cell lines
cell line	MDAMD235	Homo sapiens	300/180	2-Th	1.5 ms	380-980	Vanquish	Trap-elute	4	2um, 100 A, 150um x 15cm	Astral Zoom	Cell lines
cell line	T24	Homo sapiens	300/180	2-Th	1.5 ms	380-980	Vanquish	Trap-elute	4	2um, 100 A, 150um x 15cm	Astral Zoom	Cell lines
cell line	PC3	Homo sapiens	300/180	2-Th	1.5 ms	380-980	Vanquish	Trap-elute	4	2um, 100 A, 150um x 15cm	Astral Zoom	Cell lines
cell line	HACATSCC25	Homo sapiens	300/180	2-Th	1.5 ms	380-980	Vanquish	Trap-elute	4	2um, 100 A, 150um x 15cm	Astral Zoom	Cell lines
cell line	SHSY5Y	Homo sapiens	300/180	2-Th	1.5 ms	380-980	Vanquish	Trap-elute	4	2um, 100 A, 150um x 15cm	Astral Zoom	Cell lines
cell line	NB1	Homo sapiens	300/180	2-Th	1.5 ms	380-980	Vanquish	Trap-elute	4	2um, 100 A, 150um x 15cm	Astral Zoom	Cell lines
cell line	BT474	Homo sapiens	300/180	2-Th	1.5 ms	380-980	Vanquish	Trap-elute	4	2um, 100 A, 150um x 15cm	Astral Zoom	Cell lines
cell line	SKBR3	Homo sapiens	300/180	2-Th	1.5 ms	380-980	Vanquish	Trap-elute	4	2um, 100 A, 150um x 15cm	Astral Zoom	Cell lines
cell line	HUVEC	Homo sapiens	300/180	2-Th	1.5 ms	380-980	Vanquish	Trap-elute	4	2um, 100 A, 150um x 15cm	Astral Zoom	Cell lines
cell line	RPE	Homo sapiens	300/180	2-Th	1.5 ms	380-980	Vanquish	Trap-elute	4	2um, 100 A, 150um x 15cm	Astral Zoom	Cell lines
cell line	FIBRO	Homo sapiens	300/180	2-Th	1.5 ms	380-980	Vanquish	Trap-elute	4	2um, 100 A, 150um x 15cm	Astral Zoom	Cell lines
cell line	HCM	Homo sapiens	300/180	2-Th	1.5 ms	380-980	Vanquish	Trap-elute	4	2um, 100 A, 150um x 15cm	Astral Zoom	Cell lines
20250219_AST0_NEO4_JVO_MV50_HeK_DR_100SPD_10ng_Hek_DDA_wSIM_2Th_3p0ms_50ms_vref_OFF-01.raw	DDA_WSIM	Homo sapiens	100	2-Th	3ms	380-980	Vanquish	Direct	1	2um, 50umx 15cm	Astral	DDA-DIA
20250219_AST0_NEO4_JVO_MV50_HeK_DR_100SPD_10ng_Hek_DDA_wSIM_2Th_3p0ms_50ms_vref_OFF-02.raw	DDA_WSIM	Homo sapiens	100	2-Th	3ms	380-980	Vanquish	Direct	2	2um, 50umx 15cm	Astral	DDA-DIA
20250219_AST0_NEO4_JVO_MV50_HeK_DR_100SPD_10ng_Hek_DDA_wSIM_2Th_3p0ms_50ms_vref_OFF-03.raw	DDA_WSIM	Homo sapiens	100	2-Th	3ms	380-980	Vanquish	Direct	3	2um, 50umx 15cm	Astral	DDA-DIA
20250219_AST0_NEO4_JVO_MV50_HeK_DR_100SPD_10ng_Hek_DDA_wSIM_2Th_3p0ms_50ms_vref_OFF-04.raw	DDA_WSIM	Homo sapiens	100	2-Th	3ms	380-980	Vanquish	Direct	4	2um, 50umx 15cm	Astral	DDA-DIA
20250219_AST0_NEO4_JVO_MV50_HeK_DR_100SPD_10ng_Hek_DDA_wSIM_2Th_3p0ms_50ms_vref2_01.raw	DDA_WSIM	Homo sapiens	100	2-Th	3ms	380-980	Vanquish	Direct	1	2um, 50umx 15cm	Astral Zoom	DDA-DIA
20250219_AST0_NEO4_JVO_MV50_HeK_DR_100SPD_10ng_Hek_DDA_wSIM_2Th_3p0ms_50ms_vref2_02.raw	DDA_WSIM	Homo sapiens	100	2-Th	3ms	380-980	Vanquish	Direct	2	2um, 50umx 15cm	Astral Zoom	DDA-DIA
20250219_AST0_NEO4_JVO_MV50_HeK_DR_100SPD_10ng_Hek_DDA_wSIM_2Th_3p0ms_50ms_vref2_03.raw	DDA_WSIM	Homo sapiens	100	2-Th	3ms	380-980	Vanquish	Direct	3	2um, 50umx 15cm	Astral Zoom	DDA-DIA
20250219_AST0_NEO4_JVO_MV50_HeK_DR_100SPD_10ng_Hek_DDA_wSIM_2Th_3p0ms_50ms_vref2_04.raw	DDA_WSIM	Homo sapiens	100	2-Th	3ms	380-980	Vanquish	Direct	4	2um, 50umx 15cm	Astral Zoom	DDA-DIA
20250219_AST0_NEO4_JVO_MV50_HeK_DR_100SPD_10ng_Hek_wDDA_wSIM_4Th_6p0ms_50ms_vref_OFF-01.raw	wDDA_WSIM	Homo sapiens	100	4-Th	6ms	380-980	Vanquish	Direct	1	2um, 50umx 15cm	Astral	DDA-DIA
20250219_AST0_NEO4_JVO_MV50_HeK_DR_100SPD_10ng_Hek_wDDA_wSIM_4Th_6p0ms_50ms_vref_OFF-02.raw	wDDA_WSIM	Homo sapiens	100	4-Th	6ms	380-980	Vanquish	Direct	2	2um, 50umx 15cm	Astral	DDA-DIA
20250219_AST0_NEO4_JVO_MV50_HeK_DR_100SPD_10ng_Hek_wDDA_wSIM_4Th_6p0ms_50ms_vref_OFF-03.raw	wDDA_WSIM	Homo sapiens	100	4-Th	6ms	380-980	Vanquish	Direct	3	2um, 50umx 15cm	Astral	DDA-DIA
20250219_AST0_NEO4_JVO_MV50_HeK_DR_100SPD_10ng_Hek_wDDA_wSIM_4Th_6p0ms_50ms_vref_OFF-04.raw	wDDA_WSIM	Homo sapiens	100	4-Th	6ms	380-980	Vanquish	Direct	4	2um, 50umx 15cm	Astral	DDA-DIA
20250219_AST0_NEO4_JVO_MV50_HeK_DR_100SPD_10ng_Hek_wDDA_wSIM_4Th_6p0ms_50ms_vref2_01.raw	wDDA_WSIM	Homo sapiens	100	4-Th	6ms	380-980	Vanquish	Direct	1	2um, 50umx 15cm	Astral Zoom	DDA-DIA
20250219_AST0_NEO4_JVO_MV50_HeK_DR_100SPD_10ng_Hek_wDDA_wSIM_4Th_6p0ms_50ms_vref2_02.raw	wDDA_WSIM	Homo sapiens	100	4-Th	6ms	380-980	Vanquish	Direct	2	2um, 50umx 15cm	Astral Zoom	DDA-DIA
20250219_AST0_NEO4_JVO_MV50_HeK_DR_100SPD_10ng_Hek_wDDA_wSIM_4Th_6p0ms_50ms_vref2_03.raw	wDDA_WSIM	Homo sapiens	100	4-Th	6ms	380-980	Vanquish	Direct	3	2um, 50umx 15cm	Astral Zoom	DDA-DIA
20250219_AST0_NEO4_JVO_MV50_HeK_DR_100SPD_10ng_Hek_wDDA_wSIM_4Th_6p0ms_50ms_vref2_04.raw	wDDA_WSIM	Homo sapiens	100	4-Th	6ms	380-980	Vanquish	Direct	4	2um, 50umx 15cm	Astral Zoom	DDA-DIA
20250307_AST0_NEO5_JVO_MV50_DR_100SPD_10ng_HEK_Ref_DDA_2Th_1p5ms_10ms_v1Ref_cycle_OFF-01.raw	DDA	Homo sapiens	100	2-Th	1.5ms	380-980	Vanquish	Direct	1	2um, 50umx 15cm	Astral	DDA-DIA
20250307_AST0_NEO5_JVO_MV50_DR_100SPD_10ng_HEK_Ref_DDA_2Th_1p5ms_10ms_v1Ref_cycle_OFF-02.raw	DDA	Homo sapiens	100	2-Th	1.5ms	380-980	Vanquish	Direct	2	2um, 50umx 15cm	Astral	DDA-DIA
20250307_AST0_NEO5_JVO_MV50_DR_100SPD_10ng_HEK_Ref_DDA_2Th_1p5ms_10ms_v1Ref_cycle_OFF-03.raw	DDA	Homo sapiens	100	2-Th	1.5ms	380-980	Vanquish	Direct	3	2um, 50umx 15cm	Astral	DDA-DIA
20250307_AST0_NEO5_JVO_MV50_DR_100SPD_10ng_HEK_Ref_DDA_2Th_1p5ms_10ms_v1Ref_cycle_OFF-04.raw	DDA	Homo sapiens	100	2-Th	1.5ms	380-980	Vanquish	Direct	4	2um, 50umx 15cm	Astral	DDA-DIA
20250307_AST0_NEO5_JVO_MV50_DR_100SPD_10ng_HEK_Ref_DDA_2Th_1p5ms_10ms_v2Ref_cycle_01.raw	DDA	Homo sapiens	100	2-Th	1.5ms	380-980	Vanquish	Direct	1	2um, 50umx 15cm	Astral Zoom	DDA-DIA
20250307_AST0_NEO5_JVO_MV50_DR_100SPD_10ng_HEK_Ref_DDA_2Th_1p5ms_10ms_v2Ref_cycle_02.raw	DDA	Homo sapiens	100	2-Th	1.5ms	380-980	Vanquish	Direct	2	2um, 50umx 15cm	Astral Zoom	DDA-DIA
20250307_AST0_NEO5_JVO_MV50_DR_100SPD_10ng_HEK_Ref_DDA_2Th_1p5ms_10ms_v2Ref_cycle_03.raw	DDA	Homo sapiens	100	2-Th	1.5ms	380-980	Vanquish	Direct	3	2um, 50umx 15cm	Astral Zoom	DDA-DIA
20250307_AST0_NEO5_JVO_MV50_DR_100SPD_10ng_HEK_Ref_DDA_2Th_1p5ms_10ms_v2Ref_cycle_04.raw	DDA	Homo sapiens	100	2-Th	1.5ms	380-980	Vanquish	Direct	4	2um, 50umx 15cm	Astral Zoom	DDA-DIA
20250307_AST0_NEO5_JVO_MV50_DR_100SPD_10ng_HEK_Ref_DDA_2Th_3p0ms_10ms_v1Ref_OFF-01.raw	DDA	Homo sapiens	100	2-Th	1.5ms	380-980	Vanquish	Direct	1	2um, 50umx 15cm	Astral	DDA-DIA
20250307_AST0_NEO5_JVO_MV50_DR_100SPD_10ng_HEK_Ref_DDA_2Th_3p0ms_10ms_v1Ref_OFF-02.raw	DDA	Homo sapiens	100	2-Th	1.5ms	380-980	Vanquish	Direct	2	2um, 50umx 15cm	Astral	DDA-DIA
20250307_AST0_NEO5_JVO_MV50_DR_100SPD_10ng_HEK_Ref_DDA_2Th_3p0ms_10ms_v1Ref_OFF-03.raw	DDA	Homo sapiens	100	2-Th	1.5ms	380-980	Vanquish	Direct	3	2um, 50umx 15cm	Astral	DDA-DIA
20250307_AST0_NEO5_JVO_MV50_DR_100SPD_10ng_HEK_Ref_DDA_2Th_3p0ms_10ms_v1Ref_OFF-04.raw	DDA	Homo sapiens	100	2-Th	1.5ms	380-980	Vanquish	Direct	4	2um, 50umx 15cm	Astral	DDA-DIA
20250307_AST0_NEO5_JVO_MV50_DR_100SPD_10ng_HEK_Ref_DDA_2Th_3p0ms_10ms_v2Ref_01.raw	DDA	Homo sapiens	100	2-Th	1.5ms	380-980	Vanquish	Direct	1	2um, 50umx 15cm	Astral Zoom	DDA-DIA
20250307_AST0_NEO5_JVO_MV50_DR_100SPD_10ng_HEK_Ref_DDA_2Th_3p0ms_10ms_v2Ref_02.raw	DDA	Homo sapiens	100	2-Th	1.5ms	380-980	Vanquish	Direct	2	2um, 50umx 15cm	Astral Zoom	DDA-DIA
20250307_AST0_NEO5_JVO_MV50_DR_100SPD_10ng_HEK_Ref_DDA_2Th_3p0ms_10ms_v2Ref_03.raw	DDA	Homo sapiens	100	2-Th	1.5ms	380-980	Vanquish	Direct	3	2um, 50umx 15cm	Astral Zoom	DDA-DIA
20250307_AST0_NEO5_JVO_MV50_DR_100SPD_10ng_HEK_Ref_DDA_2Th_3p0ms_10ms_v2Ref_04.raw	DDA	Homo sapiens	100	2-Th	1.5ms	380-980	Vanquish	Direct	4	2um, 50umx 15cm	Astral Zoom	DDA-DIA
20250307_AST0_NEO5_JVO_MV50_DR_100SPD_10ng_Hek_Ref_DIA_2Th_1p5ms_1vRef-OFF-01.raw	DIA	Homo sapiens	100	2-Th	1.5 ms	380-980	Vanquish	Direct	1	2um, 50umx 15cm	Astral	DDA-DIA
20250307_AST0_NEO5_JVO_MV50_DR_100SPD_10ng_Hek_Ref_DIA_2Th_1p5ms_1vRef-OFF-02.raw	DIA	Homo sapiens	100	2-Th	1.5 ms	380-980	Vanquish	Direct	2	2um, 50umx 15cm	Astral	DDA-DIA
20250307_AST0_NEO5_JVO_MV50_DR_100SPD_10ng_Hek_Ref_DIA_2Th_1p5ms_1vRef-OFF-03.raw	DIA	Homo sapiens	100	2-Th	1.5 ms	380-980	Vanquish	Direct	3	2um, 50umx 15cm	Astral	DDA-DIA
20250307_AST0_NEO5_JVO_MV50_DR_100SPD_10ng_Hek_Ref_DIA_2Th_1p5ms_1vRef-OFF-04.raw	DIA	Homo sapiens	100	2-Th	1.5 ms	380-980	Vanquish	Direct	4	2um, 50umx 15cm	Astral	DDA-DIA
20250307_AST0_NEO5_JVO_MV50_DR_100SPD_10ng_Hek_Ref_DIA_2Th_1p5ms_2vRef-01.raw	DIA	Homo sapiens	100	2-Th	1.5 ms	380-980	Vanquish	Direct	1	2um, 50umx 15cm	Astral Zoom	DDA-DIA
20250307_AST0_NEO5_JVO_MV50_DR_100SPD_10ng_Hek_Ref_DIA_2Th_1p5ms_2vRef-02.raw	DIA	Homo sapiens	100	2-Th	1.5 ms	380-980	Vanquish	Direct	2	2um, 50umx 15cm	Astral Zoom	DDA-DIA
20250307_AST0_NEO5_JVO_MV50_DR_100SPD_10ng_Hek_Ref_DIA_2Th_1p5ms_2vRef-03.raw	DIA	Homo sapiens	100	2-Th	1.5 ms	380-980	Vanquish	Direct	3	2um, 50umx 15cm	Astral Zoom	DDA-DIA
20250307_AST0_NEO5_JVO_MV50_DR_100SPD_10ng_Hek_Ref_DIA_2Th_1p5ms_2vRef-04.raw	DIA	Homo sapiens	100	2-Th	1.5 ms	380-980	Vanquish	Direct	4	2um, 50umx 15cm	Astral Zoom	DDA-DIA
20250307_AST0_NEO5_JVO_MV50_DR_100SPD_10ng_Hek_Ref_DIA_2Th_3ms_v1Ref-OFF-01.raw	DIA	Homo sapiens	100	2-Th	3.0 ms	380-980	Vanquish	Direct	1	2um, 50umx 15cm	Astral	DDA-DIA
20250307_AST0_NEO5_JVO_MV50_DR_100SPD_10ng_Hek_Ref_DIA_2Th_3ms_v1Ref-OFF-02.raw	DIA	Homo sapiens	100	2-Th	3.0 ms	380-980	Vanquish	Direct	2	2um, 50umx 15cm	Astral	DDA-DIA
20250307_AST0_NEO5_JVO_MV50_DR_100SPD_10ng_Hek_Ref_DIA_2Th_3ms_v1Ref-OFF-03.raw	DIA	Homo sapiens	100	2-Th	3.0 ms	380-980	Vanquish	Direct	3	2um, 50umx 15cm	Astral	DDA-DIA
20250307_AST0_NEO5_JVO_MV50_DR_100SPD_10ng_Hek_Ref_DIA_2Th_3ms_v1Ref-OFF-04.raw	DIA	Homo sapiens	100	2-Th	3.0 ms	380-980	Vanquish	Direct	4	2um, 50umx 15cm	Astral	DDA-DIA
20250307_AST0_NEO5_JVO_MV50_DR_100SPD_10ng_Hek_Ref_DIA_2Th_3ms_v2Ref-01.raw	DIA	Homo sapiens	100	2-Th	3.0 ms	380-980	Vanquish	Direct	1	2um, 50umx 15cm	Astral Zoom	DDA-DIA
20250307_AST0_NEO5_JVO_MV50_DR_100SPD_10ng_Hek_Ref_DIA_2Th_3ms_v2Ref-02.raw	DIA	Homo sapiens	100	2-Th	3.0 ms	380-980	Vanquish	Direct	2	2um, 50umx 15cm	Astral Zoom	DDA-DIA
20250307_AST0_NEO5_JVO_MV50_DR_100SPD_10ng_Hek_Ref_DIA_2Th_3ms_v2Ref-03.raw	DIA	Homo sapiens	100	2-Th	3.0 ms	380-980	Vanquish	Direct	3	2um, 50umx 15cm	Astral Zoom	DDA-DIA
20250307_AST0_NEO5_JVO_MV50_DR_100SPD_10ng_Hek_Ref_DIA_2Th_3ms_v2Ref-04.raw	DIA	Homo sapiens	100	2-Th	3.0 ms	380-980	Vanquish	Direct	4	2um, 50umx 15cm	Astral Zoom	DDA-DIA
20250307_AST0_NEO5_JVO_MV50_DR_100SPD_10ng_Hek_Ref_DIA_4Th_4p5ms_v1Ref-OFF-01.raw	DIA	Homo sapiens	100	4-Th	4.5 ms	380-980	Vanquish	Direct	1	2um, 50umx 15cm	Astral	DDA-DIA
20250307_AST0_NEO5_JVO_MV50_DR_100SPD_10ng_Hek_Ref_DIA_4Th_4p5ms_v1Ref-OFF-02.raw	DIA	Homo sapiens	100	4-Th	4.5 ms	380-980	Vanquish	Direct	2	2um, 50umx 15cm	Astral	DDA-DIA
20250307_AST0_NEO5_JVO_MV50_DR_100SPD_10ng_Hek_Ref_DIA_4Th_4p5ms_v1Ref-OFF-03.raw	DIA	Homo sapiens	100	4-Th	4.5 ms	380-980	Vanquish	Direct	3	2um, 50umx 15cm	Astral	DDA-DIA
20250307_AST0_NEO5_JVO_MV50_DR_100SPD_10ng_Hek_Ref_DIA_4Th_4p5ms_v1Ref-OFF-04.raw	DIA	Homo sapiens	100	4-Th	4.5 ms	380-980	Vanquish	Direct	4	2um, 50umx 15cm	Astral	DDA-DIA
20250307_AST0_NEO5_JVO_MV50_DR_100SPD_10ng_Hek_Ref_DIA_4Th_4p5ms_v2Ref-01.raw	DIA	Homo sapiens	100	4-Th	4.5 ms	380-980	Vanquish	Direct	1	2um, 50umx 15cm	Astral Zoom	DDA-DIA
20250307_AST0_NEO5_JVO_MV50_DR_100SPD_10ng_Hek_Ref_DIA_4Th_4p5ms_v2Ref-02.raw	DIA	Homo sapiens	100	4-Th	4.5 ms	380-980	Vanquish	Direct	2	2um, 50umx 15cm	Astral Zoom	DDA-DIA
20250307_AST0_NEO5_JVO_MV50_DR_100SPD_10ng_Hek_Ref_DIA_4Th_4p5ms_v2Ref-03.raw	DIA	Homo sapiens	100	4-Th	4.5 ms	380-980	Vanquish	Direct	3	2um, 50umx 15cm	Astral Zoom	DDA-DIA
20250307_AST0_NEO5_JVO_MV50_DR_100SPD_10ng_Hek_Ref_DIA_4Th_4p5ms_v2Ref-04.raw	DIA	Homo sapiens	100	4-Th	4.5 ms	380-980	Vanquish	Direct	4	2um, 50umx 15cm	Astral Zoom	DDA-DIA
20250307_AST0_NEO5_JVO_MV50_DR_100SPD_10ng_Hek_Ref_DIA_4Th_6ms_v1Ref-OFF-01.raw	DIA	Homo sapiens	100	4-Th	6.0 ms	380-980	Vanquish	Direct	1	2um, 50umx 15cm	Astral	DDA-DIA
20250307_AST0_NEO5_JVO_MV50_DR_100SPD_10ng_Hek_Ref_DIA_4Th_6ms_v1Ref-OFF-02.raw	DIA	Homo sapiens	100	4-Th	6.0 ms	380-980	Vanquish	Direct	2	2um, 50umx 15cm	Astral	DDA-DIA
20250307_AST0_NEO5_JVO_MV50_DR_100SPD_10ng_Hek_Ref_DIA_4Th_6ms_v1Ref-OFF-03.raw	DIA	Homo sapiens	100	4-Th	6.0 ms	380-980	Vanquish	Direct	3	2um, 50umx 15cm	Astral	DDA-DIA
20250307_AST0_NEO5_JVO_MV50_DR_100SPD_10ng_Hek_Ref_DIA_4Th_6ms_v1Ref-OFF-04.raw	DIA	Homo sapiens	100	4-Th	6.0 ms	380-980	Vanquish	Direct	4	2um, 50umx 15cm	Astral	DDA-DIA
20250307_AST0_NEO5_JVO_MV50_DR_100SPD_10ng_Hek_Ref_DIA_4Th_6ms_v2Ref-01.raw	DIA	Homo sapiens	100	4-Th	6.0 ms	380-980	Vanquish	Direct	1	2um, 50umx 15cm	Astral Zoom	DDA-DIA
20250307_AST0_NEO5_JVO_MV50_DR_100SPD_10ng_Hek_Ref_DIA_4Th_6ms_v2Ref-02.raw	DIA	Homo sapiens	100	4-Th	6.0 ms	380-980	Vanquish	Direct	2	2um, 50umx 15cm	Astral Zoom	DDA-DIA
20250307_AST0_NEO5_JVO_MV50_DR_100SPD_10ng_Hek_Ref_DIA_4Th_6ms_v2Ref-03.raw	DIA	Homo sapiens	100	4-Th	6.0 ms	380-980	Vanquish	Direct	3	2um, 50umx 15cm	Astral Zoom	DDA-DIA
20250307_AST0_NEO5_JVO_MV50_DR_100SPD_10ng_Hek_Ref_DIA_4Th_6ms_v2Ref-04.raw	DIA	Homo sapiens	100	4-Th	6.0 ms	380-980	Vanquish	Direct	4	2um, 50umx 15cm	Astral Zoom	DDA-DIA
20250307_AST0_NEO5_JVO_MV50_DR_100SPD_10ng_HEK_Ref_wDDA_4Th_6p0ms_10ms_1vRef_cycle_oFF-01.raw	wDDA	Homo sapiens	100	4-Th	6.0 ms	380-980	Vanquish	Direct	1	2um, 50umx 15cm	Astral	DDA-DIA
20250307_AST0_NEO5_JVO_MV50_DR_100SPD_10ng_HEK_Ref_wDDA_4Th_6p0ms_10ms_1vRef_cycle_oFF-02.raw	wDDA	Homo sapiens	100	4-Th	6.0 ms	380-980	Vanquish	Direct	2	2um, 50umx 15cm	Astral	DDA-DIA
20250307_AST0_NEO5_JVO_MV50_DR_100SPD_10ng_HEK_Ref_wDDA_4Th_6p0ms_10ms_1vRef_cycle_oFF-03.raw	wDDA	Homo sapiens	100	4-Th	6.0 ms	380-980	Vanquish	Direct	3	2um, 50umx 15cm	Astral	DDA-DIA
20250307_AST0_NEO5_JVO_MV50_DR_100SPD_10ng_HEK_Ref_wDDA_4Th_6p0ms_10ms_1vRef_cycle_oFF-04.raw	wDDA	Homo sapiens	100	4-Th	6.0 ms	380-980	Vanquish	Direct	4	2um, 50umx 15cm	Astral	DDA-DIA
20250307_AST0_NEO5_JVO_MV50_DR_100SPD_10ng_HEK_Ref_wDDA_4Th_6p0ms_10ms_2vRef_cycle_01.raw	wDDA	Homo sapiens	100	4-Th	6.0 ms	380-980	Vanquish	Direct	1	2um, 50umx 15cm	Astral Zoom	DDA-DIA
20250307_AST0_NEO5_JVO_MV50_DR_100SPD_10ng_HEK_Ref_wDDA_4Th_6p0ms_10ms_2vRef_cycle_02.raw	wDDA	Homo sapiens	100	4-Th	6.0 ms	380-980	Vanquish	Direct	2	2um, 50umx 15cm	Astral Zoom	DDA-DIA
20250307_AST0_NEO5_JVO_MV50_DR_100SPD_10ng_HEK_Ref_wDDA_4Th_6p0ms_10ms_2vRef_cycle_03.raw	wDDA	Homo sapiens	100	4-Th	6.0 ms	380-980	Vanquish	Direct	3	2um, 50umx 15cm	Astral Zoom	DDA-DIA
20250307_AST0_NEO5_JVO_MV50_DR_100SPD_10ng_HEK_Ref_wDDA_4Th_6p0ms_10ms_2vRef_cycle_04.raw	wDDA	Homo sapiens	100	4-Th	6.0 ms	380-980	Vanquish	Direct	4	2um, 50umx 15cm	Astral Zoom	DDA-DIA
20250419_AST0_NEO5_JVO_MSV99_TE_180SPD_200ng_HEK_24_Frac_rep_01_01	24 Frac	Homo sapiens	180	2-Th	1.5 ms	380-980	Vanquish	Trap-Elue	1	2um, 100 A, 150um x 15cm	Astral Zoom	Fractionation
20250419_AST0_NEO5_JVO_MSV99_TE_180SPD_200ng_HEK_24_Frac_rep_01_02	24 Frac	Homo sapiens	180	2-Th	1.5 ms	380-980	Vanquish	Trap-Elue	1	2um, 100 A, 150um x 15cm	Astral Zoom	Fractionation
20250419_AST0_NEO5_JVO_MSV99_TE_180SPD_200ng_HEK_24_Frac_rep_01_03	24 Frac	Homo sapiens	180	2-Th	1.5 ms	380-980	Vanquish	Trap-Elue	1	2um, 100 A, 150um x 15cm	Astral Zoom	Fractionation
20250419_AST0_NEO5_JVO_MSV99_TE_180SPD_200ng_HEK_24_Frac_rep_01_04	24 Frac	Homo sapiens	180	2-Th	2.5 ms	380-980	Vanquish	Trap-Elue	1	2um, 100 A, 150um x 15cm	Astral Zoom	Fractionation
20250419_AST0_NEO5_JVO_MSV99_TE_180SPD_200ng_HEK_24_Frac_rep_01_05	24 Frac	Homo sapiens	180	2-Th	2.5 ms	380-980	Vanquish	Trap-Elue	1	2um, 100 A, 150um x 15cm	Astral Zoom	Fractionation
20250419_AST0_NEO5_JVO_MSV99_TE_180SPD_200ng_HEK_24_Frac_rep_01_06	24 Frac	Homo sapiens	180	2-Th	2.5 ms	380-980	Vanquish	Trap-Elue	1	2um, 100 A, 150um x 15cm	Astral Zoom	Fractionation
20250419_AST0_NEO5_JVO_MSV99_TE_180SPD_200ng_HEK_24_Frac_rep_01_07	24 Frac	Homo sapiens	180	2-Th	1.5 ms	380-980	Vanquish	Trap-Elue	1	2um, 100 A, 150um x 15cm	Astral Zoom	Fractionation
20250419_AST0_NEO5_JVO_MSV99_TE_180SPD_200ng_HEK_24_Frac_rep_01_08	24 Frac	Homo sapiens	180	2-Th	1.5 ms	380-980	Vanquish	Trap-Elue	1	2um, 100 A, 150um x 15cm	Astral Zoom	Fractionation
20250419_AST0_NEO5_JVO_MSV99_TE_180SPD_200ng_HEK_24_Frac_rep_01_09	24 Frac	Homo sapiens	180	2-Th	1.5 ms	380-980	Vanquish	Trap-Elue	1	2um, 100 A, 150um x 15cm	Astral Zoom	Fractionation
20250419_AST0_NEO5_JVO_MSV99_TE_180SPD_200ng_HEK_24_Frac_rep_01_10	24 Frac	Homo sapiens	180	2-Th	2.5 ms	380-980	Vanquish	Trap-Elue	1	2um, 100 A, 150um x 15cm	Astral Zoom	Fractionation
20250419_AST0_NEO5_JVO_MSV99_TE_180SPD_200ng_HEK_24_Frac_rep_01_11	24 Frac	Homo sapiens	180	2-Th	2.5 ms	380-980	Vanquish	Trap-Elue	1	2um, 100 A, 150um x 15cm	Astral Zoom	Fractionation
20250419_AST0_NEO5_JVO_MSV99_TE_180SPD_200ng_HEK_24_Frac_rep_01_12	24 Frac	Homo sapiens	180	2-Th	2.5 ms	380-980	Vanquish	Trap-Elue	1	2um, 100 A, 150um x 15cm	Astral Zoom	Fractionation
20250419_AST0_NEO5_JVO_MSV99_TE_180SPD_200ng_HEK_24_Frac_rep_01_13	24 Frac	Homo sapiens	180	2-Th	1.5 ms	380-980	Vanquish	Trap-Elue	1	2um, 100 A, 150um x 15cm	Astral Zoom	Fractionation
20250419_AST0_NEO5_JVO_MSV99_TE_180SPD_200ng_HEK_24_Frac_rep_01_14	24 Frac	Homo sapiens	180	2-Th	1.5 ms	380-980	Vanquish	Trap-Elue	1	2um, 100 A, 150um x 15cm	Astral Zoom	Fractionation
20250419_AST0_NEO5_JVO_MSV99_TE_180SPD_200ng_HEK_24_Frac_rep_01_15	24 Frac	Homo sapiens	180	2-Th	1.5 ms	380-980	Vanquish	Trap-Elue	1	2um, 100 A, 150um x 15cm	Astral Zoom	Fractionation
20250419_AST0_NEO5_JVO_MSV99_TE_180SPD_200ng_HEK_24_Frac_rep_01_16	24 Frac	Homo sapiens	180	2-Th	2.5 ms	380-980	Vanquish	Trap-Elue	1	2um, 100 A, 150um x 15cm	Astral Zoom	Fractionation
20250419_AST0_NEO5_JVO_MSV99_TE_180SPD_200ng_HEK_24_Frac_rep_01_17	24 Frac	Homo sapiens	180	2-Th	2.5 ms	380-980	Vanquish	Trap-Elue	1	2um, 100 A, 150um x 15cm	Astral Zoom	Fractionation
20250419_AST0_NEO5_JVO_MSV99_TE_180SPD_200ng_HEK_24_Frac_rep_01_18	24 Frac	Homo sapiens	180	2-Th	2.5 ms	380-980	Vanquish	Trap-Elue	1	2um, 100 A, 150um x 15cm	Astral Zoom	Fractionation
20250419_AST0_NEO5_JVO_MSV99_TE_180SPD_200ng_HEK_24_Frac_rep_01_19	24 Frac	Homo sapiens	180	2-Th	1.5 ms	380-980	Vanquish	Trap-Elue	1	2um, 100 A, 150um x 15cm	Astral Zoom	Fractionation
20250419_AST0_NEO5_JVO_MSV99_TE_180SPD_200ng_HEK_24_Frac_rep_01_20	24 Frac	Homo sapiens	180	2-Th	1.5 ms	380-980	Vanquish	Trap-Elue	1	2um, 100 A, 150um x 15cm	Astral Zoom	Fractionation
20250419_AST0_NEO5_JVO_MSV99_TE_180SPD_200ng_HEK_24_Frac_rep_01_21	24 Frac	Homo sapiens	180	2-Th	1.5 ms	380-980	Vanquish	Trap-Elue	1	2um, 100 A, 150um x 15cm	Astral Zoom	Fractionation
20250419_AST0_NEO5_JVO_MSV99_TE_180SPD_200ng_HEK_24_Frac_rep_01_22	24 Frac	Homo sapiens	180	2-Th	2.5 ms	380-980	Vanquish	Trap-Elue	1	2um, 100 A, 150um x 15cm	Astral Zoom	Fractionation
20250419_AST0_NEO5_JVO_MSV99_TE_180SPD_200ng_HEK_24_Frac_rep_01_23	24 Frac	Homo sapiens	180	2-Th	2.5 ms	380-980	Vanquish	Trap-Elue	1	2um, 100 A, 150um x 15cm	Astral Zoom	Fractionation
20250419_AST0_NEO5_JVO_MSV99_TE_180SPD_200ng_HEK_24_Frac_rep_01_24	24 Frac	Homo sapiens	180	2-Th	2.5 ms	380-980	Vanquish	Trap-Elue	1	2um, 100 A, 150um x 15cm	Astral Zoom	Fractionation
OLEP07_200ng_CPR_HEK_180SPD_33_rep1_Frac01	34 Frac	Homo sapiens	180	2-Th	2.5 ms	380-980	Vanquish	Trap-Elue	1	2um, 100 A, 150um x 15cm	Astral	Fractionation
OLEP07_200ng_CPR_HEK_180SPD_33_rep1_Frac02	34 Frac	Homo sapiens	180	2-Th	2.5 ms	380-980	Vanquish	Trap-Elue	1	2um, 100 A, 150um x 15cm	Astral	Fractionation
OLEP07_200ng_CPR_HEK_180SPD_33_rep1_Frac03	34 Frac	Homo sapiens	180	2-Th	2.5 ms	380-980	Vanquish	Trap-Elue	1	2um, 100 A, 150um x 15cm	Astral	Fractionation
OLEP07_200ng_CPR_HEK_180SPD_33_rep1_Frac04	34 Frac	Homo sapiens	180	2-Th	2.5 ms	380-980	Vanquish	Trap-Elue	1	2um, 100 A, 150um x 15cm	Astral	Fractionation
OLEP07_200ng_CPR_HEK_180SPD_33_rep1_Frac05	34 Frac	Homo sapiens	180	2-Th	2.5 ms	380-980	Vanquish	Trap-Elue	1	2um, 100 A, 150um x 15cm	Astral	Fractionation
OLEP07_200ng_CPR_HEK_180SPD_33_rep1_Frac06	34 Frac	Homo sapiens	180	2-Th	2.5 ms	380-980	Vanquish	Trap-Elue	1	2um, 100 A, 150um x 15cm	Astral	Fractionation
OLEP07_200ng_CPR_HEK_180SPD_33_rep1_Frac07	34 Frac	Homo sapiens	180	2-Th	2.5 ms	380-980	Vanquish	Trap-Elue	1	2um, 100 A, 150um x 15cm	Astral	Fractionation
OLEP07_200ng_CPR_HEK_180SPD_33_rep1_Frac08	34 Frac	Homo sapiens	180	2-Th	2.5 ms	380-980	Vanquish	Trap-Elue	1	2um, 100 A, 150um x 15cm	Astral	Fractionation
OLEP07_200ng_CPR_HEK_180SPD_33_rep1_Frac09	34 Frac	Homo sapiens	180	2-Th	2.5 ms	380-980	Vanquish	Trap-Elue	1	2um, 100 A, 150um x 15cm	Astral	Fractionation
OLEP07_200ng_CPR_HEK_180SPD_33_rep1_Frac10	34 Frac	Homo sapiens	180	2-Th	2.5 ms	380-980	Vanquish	Trap-Elue	1	2um, 100 A, 150um x 15cm	Astral	Fractionation
OLEP07_200ng_CPR_HEK_180SPD_33_rep1_Frac11	34 Frac	Homo sapiens	180	2-Th	2.5 ms	380-980	Vanquish	Trap-Elue	1	2um, 100 A, 150um x 15cm	Astral	Fractionation
OLEP07_200ng_CPR_HEK_180SPD_33_rep1_Frac12	34 Frac	Homo sapiens	180	2-Th	2.5 ms	380-980	Vanquish	Trap-Elue	1	2um, 100 A, 150um x 15cm	Astral	Fractionation
OLEP07_200ng_CPR_HEK_180SPD_33_rep1_Frac13	34 Frac	Homo sapiens	180	2-Th	2.5 ms	380-980	Vanquish	Trap-Elue	1	2um, 100 A, 150um x 15cm	Astral	Fractionation
OLEP07_200ng_CPR_HEK_180SPD_33_rep1_Frac14	34 Frac	Homo sapiens	180	2-Th	2.5 ms	380-980	Vanquish	Trap-Elue	1	2um, 100 A, 150um x 15cm	Astral	Fractionation
OLEP07_200ng_CPR_HEK_180SPD_33_rep1_Frac15	34 Frac	Homo sapiens	180	2-Th	2.5 ms	380-980	Vanquish	Trap-Elue	1	2um, 100 A, 150um x 15cm	Astral	Fractionation
OLEP07_200ng_CPR_HEK_180SPD_33_rep1_Frac16	34 Frac	Homo sapiens	180	2-Th	2.5 ms	380-980	Vanquish	Trap-Elue	1	2um, 100 A, 150um x 15cm	Astral	Fractionation
OLEP07_200ng_CPR_HEK_180SPD_33_rep1_Frac17	34 Frac	Homo sapiens	180	2-Th	2.5 ms	380-980	Vanquish	Trap-Elue	1	2um, 100 A, 150um x 15cm	Astral	Fractionation
OLEP07_200ng_CPR_HEK_180SPD_33_rep1_Frac18	34 Frac	Homo sapiens	180	2-Th	2.5 ms	380-980	Vanquish	Trap-Elue	1	2um, 100 A, 150um x 15cm	Astral	Fractionation
OLEP07_200ng_CPR_HEK_180SPD_33_rep1_Frac19	34 Frac	Homo sapiens	180	2-Th	2.5 ms	380-980	Vanquish	Trap-Elue	1	2um, 100 A, 150um x 15cm	Astral	Fractionation
OLEP07_200ng_CPR_HEK_180SPD_33_rep1_Frac20	34 Frac	Homo sapiens	180	2-Th	2.5 ms	380-980	Vanquish	Trap-Elue	1	2um, 100 A, 150um x 15cm	Astral	Fractionation
OLEP07_200ng_CPR_HEK_180SPD_33_rep1_Frac21	34 Frac	Homo sapiens	180	2-Th	2.5 ms	380-980	Vanquish	Trap-Elue	1	2um, 100 A, 150um x 15cm	Astral	Fractionation
OLEP07_200ng_CPR_HEK_180SPD_33_rep1_Frac22	34 Frac	Homo sapiens	180	2-Th	2.5 ms	380-980	Vanquish	Trap-Elue	1	2um, 100 A, 150um x 15cm	Astral	Fractionation
OLEP07_200ng_CPR_HEK_180SPD_33_rep1_Frac23	34 Frac	Homo sapiens	180	2-Th	2.5 ms	380-980	Vanquish	Trap-Elue	1	2um, 100 A, 150um x 15cm	Astral	Fractionation
OLEP07_200ng_CPR_HEK_180SPD_33_rep1_Frac24	34 Frac	Homo sapiens	180	2-Th	2.5 ms	380-980	Vanquish	Trap-Elue	1	2um, 100 A, 150um x 15cm	Astral	Fractionation
OLEP07_200ng_CPR_HEK_180SPD_33_rep1_Frac25	34 Frac	Homo sapiens	180	2-Th	2.5 ms	380-980	Vanquish	Trap-Elue	1	2um, 100 A, 150um x 15cm	Astral	Fractionation
OLEP07_200ng_CPR_HEK_180SPD_33_rep1_Frac26	34 Frac	Homo sapiens	180	2-Th	2.5 ms	380-980	Vanquish	Trap-Elue	1	2um, 100 A, 150um x 15cm	Astral	Fractionation
OLEP07_200ng_CPR_HEK_180SPD_33_rep1_Frac27	34 Frac	Homo sapiens	180	2-Th	2.5 ms	380-980	Vanquish	Trap-Elue	1	2um, 100 A, 150um x 15cm	Astral	Fractionation
OLEP07_200ng_CPR_HEK_180SPD_33_rep1_Frac28	34 Frac	Homo sapiens	180	2-Th	2.5 ms	380-980	Vanquish	Trap-Elue	1	2um, 100 A, 150um x 15cm	Astral	Fractionation
OLEP07_200ng_CPR_HEK_180SPD_33_rep1_Frac29	34 Frac	Homo sapiens	180	2-Th	2.5 ms	380-980	Vanquish	Trap-Elue	1	2um, 100 A, 150um x 15cm	Astral	Fractionation
OLEP07_200ng_CPR_HEK_180SPD_33_rep1_Frac30	34 Frac	Homo sapiens	180	2-Th	2.5 ms	380-980	Vanquish	Trap-Elue	1	2um, 100 A, 150um x 15cm	Astral	Fractionation
OLEP07_200ng_CPR_HEK_180SPD_33_rep1_Frac31	34 Frac	Homo sapiens	180	2-Th	2.5 ms	380-980	Vanquish	Trap-Elue	1	2um, 100 A, 150um x 15cm	Astral	Fractionation
OLEP07_200ng_CPR_HEK_180SPD_33_rep1_Frac32	34 Frac	Homo sapiens	180	2-Th	2.5 ms	380-980	Vanquish	Trap-Elue	1	2um, 100 A, 150um x 15cm	Astral	Fractionation
OLEP07_200ng_CPR_HEK_180SPD_33_rep1_Frac33	34 Frac	Homo sapiens	180	2-Th	2.5 ms	380-980	Vanquish	Trap-Elue	1	2um, 100 A, 150um x 15cm	Astral	Fractionation
OLEP07_200ng_CPR_HEK_180SPD_33_rep1_Frac34	34 Frac	Homo sapiens	180	2-Th	2.5 ms	380-980	Vanquish	Trap-Elue	1	2um, 100 A, 150um x 15cm	Astral	Fractionation
20250419_AST0_NEO5_JVO_MSV99_TE_300SPD_200ng_HEK_34_Frac_rep_01_34	34 Frac	Homo sapiens	300	2-Th	1.5 ms	380-980	Vanquish	Trap-Elue	1	2um, 100 A, 150um x 15cm	Astral Zoom	Fractionation
20250419_AST0_NEO5_JVO_MSV99_TE_300SPD_200ng_HEK_34_Frac_rep_01_33	34 Frac	Homo sapiens	300	2-Th	1.5 ms	380-980	Vanquish	Trap-Elue	1	2um, 100 A, 150um x 15cm	Astral Zoom	Fractionation
20250419_AST0_NEO5_JVO_MSV99_TE_300SPD_200ng_HEK_34_Frac_rep_01_32	34 Frac	Homo sapiens	300	2-Th	1.5 ms	380-980	Vanquish	Trap-Elue	1	2um, 100 A, 150um x 15cm	Astral Zoom	Fractionation
20250419_AST0_NEO5_JVO_MSV99_TE_300SPD_200ng_HEK_34_Frac_rep_01_31	34 Frac	Homo sapiens	300	2-Th	1.5 ms	380-980	Vanquish	Trap-Elue	1	2um, 100 A, 150um x 15cm	Astral Zoom	Fractionation
20250419_AST0_NEO5_JVO_MSV99_TE_300SPD_200ng_HEK_34_Frac_rep_01_30	34 Frac	Homo sapiens	300	2-Th	1.5 ms	380-980	Vanquish	Trap-Elue	1	2um, 100 A, 150um x 15cm	Astral Zoom	Fractionation
20250419_AST0_NEO5_JVO_MSV99_TE_300SPD_200ng_HEK_34_Frac_rep_01_29	34 Frac	Homo sapiens	300	2-Th	1.5 ms	380-980	Vanquish	Trap-Elue	1	2um, 100 A, 150um x 15cm	Astral Zoom	Fractionation
20250419_AST0_NEO5_JVO_MSV99_TE_300SPD_200ng_HEK_34_Frac_rep_01_28	34 Frac	Homo sapiens	300	2-Th	1.5 ms	380-980	Vanquish	Trap-Elue	1	2um, 100 A, 150um x 15cm	Astral Zoom	Fractionation
20250419_AST0_NEO5_JVO_MSV99_TE_300SPD_200ng_HEK_34_Frac_rep_01_27	34 Frac	Homo sapiens	300	2-Th	1.5 ms	380-980	Vanquish	Trap-Elue	1	2um, 100 A, 150um x 15cm	Astral Zoom	Fractionation
20250419_AST0_NEO5_JVO_MSV99_TE_300SPD_200ng_HEK_34_Frac_rep_01_26	34 Frac	Homo sapiens	300	2-Th	1.5 ms	380-980	Vanquish	Trap-Elue	1	2um, 100 A, 150um x 15cm	Astral Zoom	Fractionation
20250419_AST0_NEO5_JVO_MSV99_TE_300SPD_200ng_HEK_34_Frac_rep_01_25_20250422185801	34 Frac	Homo sapiens	300	2-Th	1.5 ms	380-980	Vanquish	Trap-Elue	1	2um, 100 A, 150um x 15cm	Astral Zoom	Fractionation
20250419_AST0_NEO5_JVO_MSV99_TE_300SPD_200ng_HEK_34_Frac_rep_01_24	34 Frac	Homo sapiens	300	2-Th	1.5 ms	380-980	Vanquish	Trap-Elue	1	2um, 100 A, 150um x 15cm	Astral Zoom	Fractionation
20250419_AST0_NEO5_JVO_MSV99_TE_300SPD_200ng_HEK_34_Frac_rep_01_23	34 Frac	Homo sapiens	300	2-Th	1.5 ms	380-980	Vanquish	Trap-Elue	1	2um, 100 A, 150um x 15cm	Astral Zoom	Fractionation
20250419_AST0_NEO5_JVO_MSV99_TE_300SPD_200ng_HEK_34_Frac_rep_01_22	34 Frac	Homo sapiens	300	2-Th	1.5 ms	380-980	Vanquish	Trap-Elue	1	2um, 100 A, 150um x 15cm	Astral Zoom	Fractionation
20250419_AST0_NEO5_JVO_MSV99_TE_300SPD_200ng_HEK_34_Frac_rep_01_21	34 Frac	Homo sapiens	300	2-Th	1.5 ms	380-980	Vanquish	Trap-Elue	1	2um, 100 A, 150um x 15cm	Astral Zoom	Fractionation
20250419_AST0_NEO5_JVO_MSV99_TE_300SPD_200ng_HEK_34_Frac_rep_01_20	34 Frac	Homo sapiens	300	2-Th	1.5 ms	380-980	Vanquish	Trap-Elue	1	2um, 100 A, 150um x 15cm	Astral Zoom	Fractionation
20250419_AST0_NEO5_JVO_MSV99_TE_300SPD_200ng_HEK_34_Frac_rep_01_19	34 Frac	Homo sapiens	300	2-Th	1.5 ms	380-980	Vanquish	Trap-Elue	1	2um, 100 A, 150um x 15cm	Astral Zoom	Fractionation
20250419_AST0_NEO5_JVO_MSV99_TE_300SPD_200ng_HEK_34_Frac_rep_01_18	34 Frac	Homo sapiens	300	2-Th	1.5 ms	380-980	Vanquish	Trap-Elue	1	2um, 100 A, 150um x 15cm	Astral Zoom	Fractionation
20250419_AST0_NEO5_JVO_MSV99_TE_300SPD_200ng_HEK_34_Frac_rep_01_17	34 Frac	Homo sapiens	300	2-Th	1.5 ms	380-980	Vanquish	Trap-Elue	1	2um, 100 A, 150um x 15cm	Astral Zoom	Fractionation
20250419_AST0_NEO5_JVO_MSV99_TE_300SPD_200ng_HEK_34_Frac_rep_01_16	34 Frac	Homo sapiens	300	2-Th	1.5 ms	380-980	Vanquish	Trap-Elue	1	2um, 100 A, 150um x 15cm	Astral Zoom	Fractionation
20250419_AST0_NEO5_JVO_MSV99_TE_300SPD_200ng_HEK_34_Frac_rep_01_15	34 Frac	Homo sapiens	300	2-Th	1.5 ms	380-980	Vanquish	Trap-Elue	1	2um, 100 A, 150um x 15cm	Astral Zoom	Fractionation
20250419_AST0_NEO5_JVO_MSV99_TE_300SPD_200ng_HEK_34_Frac_rep_01_14	34 Frac	Homo sapiens	300	2-Th	1.5 ms	380-980	Vanquish	Trap-Elue	1	2um, 100 A, 150um x 15cm	Astral Zoom	Fractionation
20250419_AST0_NEO5_JVO_MSV99_TE_300SPD_200ng_HEK_34_Frac_rep_01_13	34 Frac	Homo sapiens	300	2-Th	1.5 ms	380-980	Vanquish	Trap-Elue	1	2um, 100 A, 150um x 15cm	Astral Zoom	Fractionation
20250419_AST0_NEO5_JVO_MSV99_TE_300SPD_200ng_HEK_34_Frac_rep_01_12	34 Frac	Homo sapiens	300	2-Th	1.5 ms	380-980	Vanquish	Trap-Elue	1	2um, 100 A, 150um x 15cm	Astral Zoom	Fractionation
20250419_AST0_NEO5_JVO_MSV99_TE_300SPD_200ng_HEK_34_Frac_rep_01_11	34 Frac	Homo sapiens	300	2-Th	1.5 ms	380-980	Vanquish	Trap-Elue	1	2um, 100 A, 150um x 15cm	Astral Zoom	Fractionation
20250419_AST0_NEO5_JVO_MSV99_TE_300SPD_200ng_HEK_34_Frac_rep_01_10	34 Frac	Homo sapiens	300	2-Th	1.5 ms	380-980	Vanquish	Trap-Elue	1	2um, 100 A, 150um x 15cm	Astral Zoom	Fractionation
20250419_AST0_NEO5_JVO_MSV99_TE_300SPD_200ng_HEK_34_Frac_rep_01_09	34 Frac	Homo sapiens	300	2-Th	1.5 ms	380-980	Vanquish	Trap-Elue	1	2um, 100 A, 150um x 15cm	Astral Zoom	Fractionation
20250419_AST0_NEO5_JVO_MSV99_TE_300SPD_200ng_HEK_34_Frac_rep_01_08	34 Frac	Homo sapiens	300	2-Th	1.5 ms	380-980	Vanquish	Trap-Elue	1	2um, 100 A, 150um x 15cm	Astral Zoom	Fractionation
20250419_AST0_NEO5_JVO_MSV99_TE_300SPD_200ng_HEK_34_Frac_rep_01_07	34 Frac	Homo sapiens	300	2-Th	1.5 ms	380-980	Vanquish	Trap-Elue	1	2um, 100 A, 150um x 15cm	Astral Zoom	Fractionation
20250419_AST0_NEO5_JVO_MSV99_TE_300SPD_200ng_HEK_34_Frac_rep_01_06	34 Frac	Homo sapiens	300	2-Th	1.5 ms	380-980	Vanquish	Trap-Elue	1	2um, 100 A, 150um x 15cm	Astral Zoom	Fractionation
20250419_AST0_NEO5_JVO_MSV99_TE_300SPD_200ng_HEK_34_Frac_rep_01_05	34 Frac	Homo sapiens	300	2-Th	1.5 ms	380-980	Vanquish	Trap-Elue	1	2um, 100 A, 150um x 15cm	Astral Zoom	Fractionation
20250419_AST0_NEO5_JVO_MSV99_TE_300SPD_200ng_HEK_34_Frac_rep_01_04	34 Frac	Homo sapiens	300	2-Th	1.5 ms	380-980	Vanquish	Trap-Elue	1	2um, 100 A, 150um x 15cm	Astral Zoom	Fractionation
20250419_AST0_NEO5_JVO_MSV99_TE_300SPD_200ng_HEK_34_Frac_rep_01_03	34 Frac	Homo sapiens	300	2-Th	1.5 ms	380-980	Vanquish	Trap-Elue	1	2um, 100 A, 150um x 15cm	Astral Zoom	Fractionation
20250419_AST0_NEO5_JVO_MSV99_TE_300SPD_200ng_HEK_34_Frac_rep_01_02	34 Frac	Homo sapiens	300	2-Th	1.5 ms	380-980	Vanquish	Trap-Elue	1	2um, 100 A, 150um x 15cm	Astral Zoom	Fractionation
20250419_AST0_NEO5_JVO_MSV99_TE_300SPD_200ng_HEK_34_Frac_rep_01_01	34 Frac	Homo sapiens	300	2-Th	1.5 ms	380-980	Vanquish	Trap-Elue	1	2um, 100 A, 150um x 15cm	Astral Zoom	Fractionation
20250419_AST0_NEO5_JVO_MSV99_TE_180SPD_200ng_HEK_34_Frac_rep_01_01	34 Frac	Homo sapiens	180	2-Th	1.5 ms	380-980	Vanquish	Trap-Elue	1	2um, 100 A, 150um x 15cm	Astral Zoom	Fractionation
20250419_AST0_NEO5_JVO_MSV99_TE_180SPD_200ng_HEK_34_Frac_rep_01_02	34 Frac	Homo sapiens	180	2-Th	1.5 ms	380-980	Vanquish	Trap-Elue	1	2um, 100 A, 150um x 15cm	Astral Zoom	Fractionation
20250419_AST0_NEO5_JVO_MSV99_TE_180SPD_200ng_HEK_34_Frac_rep_01_03	34 Frac	Homo sapiens	180	2-Th	1.5 ms	380-980	Vanquish	Trap-Elue	1	2um, 100 A, 150um x 15cm	Astral Zoom	Fractionation
20250419_AST0_NEO5_JVO_MSV99_TE_180SPD_200ng_HEK_34_Frac_rep_01_04	34 Frac	Homo sapiens	180	2-Th	1.5 ms	380-980	Vanquish	Trap-Elue	1	2um, 100 A, 150um x 15cm	Astral Zoom	Fractionation
20250419_AST0_NEO5_JVO_MSV99_TE_180SPD_200ng_HEK_34_Frac_rep_01_05	34 Frac	Homo sapiens	180	2-Th	1.5 ms	380-980	Vanquish	Trap-Elue	1	2um, 100 A, 150um x 15cm	Astral Zoom	Fractionation
20250419_AST0_NEO5_JVO_MSV99_TE_180SPD_200ng_HEK_34_Frac_rep_01_06	34 Frac	Homo sapiens	180	2-Th	1.5 ms	380-980	Vanquish	Trap-Elue	1	2um, 100 A, 150um x 15cm	Astral Zoom	Fractionation
20250419_AST0_NEO5_JVO_MSV99_TE_180SPD_200ng_HEK_34_Frac_rep_01_07	34 Frac	Homo sapiens	180	2-Th	1.5 ms	380-980	Vanquish	Trap-Elue	1	2um, 100 A, 150um x 15cm	Astral Zoom	Fractionation
20250419_AST0_NEO5_JVO_MSV99_TE_180SPD_200ng_HEK_34_Frac_rep_01_08	34 Frac	Homo sapiens	180	2-Th	1.5 ms	380-980	Vanquish	Trap-Elue	1	2um, 100 A, 150um x 15cm	Astral Zoom	Fractionation
20250419_AST0_NEO5_JVO_MSV99_TE_180SPD_200ng_HEK_34_Frac_rep_01_09	34 Frac	Homo sapiens	180	2-Th	1.5 ms	380-980	Vanquish	Trap-Elue	1	2um, 100 A, 150um x 15cm	Astral Zoom	Fractionation
20250419_AST0_NEO5_JVO_MSV99_TE_180SPD_200ng_HEK_34_Frac_rep_01_10	34 Frac	Homo sapiens	180	2-Th	1.5 ms	380-980	Vanquish	Trap-Elue	1	2um, 100 A, 150um x 15cm	Astral Zoom	Fractionation
20250419_AST0_NEO5_JVO_MSV99_TE_180SPD_200ng_HEK_34_Frac_rep_01_11	34 Frac	Homo sapiens	180	2-Th	1.5 ms	380-980	Vanquish	Trap-Elue	1	2um, 100 A, 150um x 15cm	Astral Zoom	Fractionation
20250419_AST0_NEO5_JVO_MSV99_TE_180SPD_200ng_HEK_34_Frac_rep_01_12	34 Frac	Homo sapiens	180	2-Th	1.5 ms	380-980	Vanquish	Trap-Elue	1	2um, 100 A, 150um x 15cm	Astral Zoom	Fractionation
20250419_AST0_NEO5_JVO_MSV99_TE_180SPD_200ng_HEK_34_Frac_rep_01_13	34 Frac	Homo sapiens	180	2-Th	1.5 ms	380-980	Vanquish	Trap-Elue	1	2um, 100 A, 150um x 15cm	Astral Zoom	Fractionation
20250419_AST0_NEO5_JVO_MSV99_TE_180SPD_200ng_HEK_34_Frac_rep_01_14	34 Frac	Homo sapiens	180	2-Th	1.5 ms	380-980	Vanquish	Trap-Elue	1	2um, 100 A, 150um x 15cm	Astral Zoom	Fractionation
20250419_AST0_NEO5_JVO_MSV99_TE_180SPD_200ng_HEK_34_Frac_rep_01_15	34 Frac	Homo sapiens	180	2-Th	1.5 ms	380-980	Vanquish	Trap-Elue	1	2um, 100 A, 150um x 15cm	Astral Zoom	Fractionation
20250419_AST0_NEO5_JVO_MSV99_TE_180SPD_200ng_HEK_34_Frac_rep_01_16	34 Frac	Homo sapiens	180	2-Th	1.5 ms	380-980	Vanquish	Trap-Elue	1	2um, 100 A, 150um x 15cm	Astral Zoom	Fractionation
20250419_AST0_NEO5_JVO_MSV99_TE_180SPD_200ng_HEK_34_Frac_rep_01_17	34 Frac	Homo sapiens	180	2-Th	1.5 ms	380-980	Vanquish	Trap-Elue	1	2um, 100 A, 150um x 15cm	Astral Zoom	Fractionation
20250419_AST0_NEO5_JVO_MSV99_TE_180SPD_200ng_HEK_34_Frac_rep_01_18	34 Frac	Homo sapiens	180	2-Th	1.5 ms	380-980	Vanquish	Trap-Elue	1	2um, 100 A, 150um x 15cm	Astral Zoom	Fractionation
20250419_AST0_NEO5_JVO_MSV99_TE_180SPD_200ng_HEK_34_Frac_rep_01_19	34 Frac	Homo sapiens	180	2-Th	1.5 ms	380-980	Vanquish	Trap-Elue	1	2um, 100 A, 150um x 15cm	Astral Zoom	Fractionation
20250419_AST0_NEO5_JVO_MSV99_TE_180SPD_200ng_HEK_34_Frac_rep_01_20	34 Frac	Homo sapiens	180	2-Th	1.5 ms	380-980	Vanquish	Trap-Elue	1	2um, 100 A, 150um x 15cm	Astral Zoom	Fractionation
20250419_AST0_NEO5_JVO_MSV99_TE_180SPD_200ng_HEK_34_Frac_rep_01_21	34 Frac	Homo sapiens	180	2-Th	1.5 ms	380-980	Vanquish	Trap-Elue	1	2um, 100 A, 150um x 15cm	Astral Zoom	Fractionation
20250419_AST0_NEO5_JVO_MSV99_TE_180SPD_200ng_HEK_34_Frac_rep_01_22	34 Frac	Homo sapiens	180	2-Th	1.5 ms	380-980	Vanquish	Trap-Elue	1	2um, 100 A, 150um x 15cm	Astral Zoom	Fractionation
20250419_AST0_NEO5_JVO_MSV99_TE_180SPD_200ng_HEK_34_Frac_rep_01_23	34 Frac	Homo sapiens	180	2-Th	1.5 ms	380-980	Vanquish	Trap-Elue	1	2um, 100 A, 150um x 15cm	Astral Zoom	Fractionation
20250419_AST0_NEO5_JVO_MSV99_TE_180SPD_200ng_HEK_34_Frac_rep_01_24	34 Frac	Homo sapiens	180	2-Th	1.5 ms	380-980	Vanquish	Trap-Elue	1	2um, 100 A, 150um x 15cm	Astral Zoom	Fractionation
20250419_AST0_NEO5_JVO_MSV99_TE_180SPD_200ng_HEK_34_Frac_rep_01_25	34 Frac	Homo sapiens	180	2-Th	1.5 ms	380-980	Vanquish	Trap-Elue	1	2um, 100 A, 150um x 15cm	Astral Zoom	Fractionation
20250419_AST0_NEO5_JVO_MSV99_TE_180SPD_200ng_HEK_34_Frac_rep_01_26	34 Frac	Homo sapiens	180	2-Th	1.5 ms	380-980	Vanquish	Trap-Elue	1	2um, 100 A, 150um x 15cm	Astral Zoom	Fractionation
20250419_AST0_NEO5_JVO_MSV99_TE_180SPD_200ng_HEK_34_Frac_rep_01_27	34 Frac	Homo sapiens	180	2-Th	1.5 ms	380-980	Vanquish	Trap-Elue	1	2um, 100 A, 150um x 15cm	Astral Zoom	Fractionation
20250419_AST0_NEO5_JVO_MSV99_TE_180SPD_200ng_HEK_34_Frac_rep_01_28	34 Frac	Homo sapiens	180	2-Th	1.5 ms	380-980	Vanquish	Trap-Elue	1	2um, 100 A, 150um x 15cm	Astral Zoom	Fractionation
20250419_AST0_NEO5_JVO_MSV99_TE_180SPD_200ng_HEK_34_Frac_rep_01_29	34 Frac	Homo sapiens	180	2-Th	1.5 ms	380-980	Vanquish	Trap-Elue	1	2um, 100 A, 150um x 15cm	Astral Zoom	Fractionation
20250419_AST0_NEO5_JVO_MSV99_TE_180SPD_200ng_HEK_34_Frac_rep_01_30	34 Frac	Homo sapiens	180	2-Th	1.5 ms	380-980	Vanquish	Trap-Elue	1	2um, 100 A, 150um x 15cm	Astral Zoom	Fractionation
20250419_AST0_NEO5_JVO_MSV99_TE_180SPD_200ng_HEK_34_Frac_rep_01_31	34 Frac	Homo sapiens	180	2-Th	1.5 ms	380-980	Vanquish	Trap-Elue	1	2um, 100 A, 150um x 15cm	Astral Zoom	Fractionation
20250419_AST0_NEO5_JVO_MSV99_TE_180SPD_200ng_HEK_34_Frac_rep_01_32	34 Frac	Homo sapiens	180	2-Th	1.5 ms	380-980	Vanquish	Trap-Elue	1	2um, 100 A, 150um x 15cm	Astral Zoom	Fractionation
20250419_AST0_NEO5_JVO_MSV99_TE_180SPD_200ng_HEK_34_Frac_rep_01_33	34 Frac	Homo sapiens	180	2-Th	1.5 ms	380-980	Vanquish	Trap-Elue	1	2um, 100 A, 150um x 15cm	Astral Zoom	Fractionation
20250419_AST0_NEO5_JVO_MSV99_TE_180SPD_200ng_HEK_34_Frac_rep_01_34	34 Frac	Homo sapiens	180	2-Th	1.5 ms	380-980	Vanquish	Trap-Elue	1	2um, 100 A, 150um x 15cm	Astral Zoom	Fractionation
20250419_AST0_NEO5_JVO_MSV99_TE_300SPD_200ng_HEK_46_Frac_rep_02_46	46 Frac	Homo sapiens	300	2-Th	1.5 ms	380-980	Vanquish	Trap-Elue	1	2um, 100 A, 150um x 15cm	Astral Zoom	Fractionation
20250419_AST0_NEO5_JVO_MSV99_TE_300SPD_200ng_HEK_46_Frac_rep_02_45	46 Frac	Homo sapiens	300	2-Th	1.5 ms	380-980	Vanquish	Trap-Elue	1	2um, 100 A, 150um x 15cm	Astral Zoom	Fractionation
20250419_AST0_NEO5_JVO_MSV99_TE_300SPD_200ng_HEK_46_Frac_rep_02_44	46 Frac	Homo sapiens	300	2-Th	1.5 ms	380-980	Vanquish	Trap-Elue	1	2um, 100 A, 150um x 15cm	Astral Zoom	Fractionation
20250419_AST0_NEO5_JVO_MSV99_TE_300SPD_200ng_HEK_46_Frac_rep_02_43	46 Frac	Homo sapiens	300	2-Th	1.5 ms	380-980	Vanquish	Trap-Elue	1	2um, 100 A, 150um x 15cm	Astral Zoom	Fractionation
20250419_AST0_NEO5_JVO_MSV99_TE_300SPD_200ng_HEK_46_Frac_rep_02_42	46 Frac	Homo sapiens	300	2-Th	1.5 ms	380-980	Vanquish	Trap-Elue	1	2um, 100 A, 150um x 15cm	Astral Zoom	Fractionation
20250419_AST0_NEO5_JVO_MSV99_TE_300SPD_200ng_HEK_46_Frac_rep_02_41	46 Frac	Homo sapiens	300	2-Th	1.5 ms	380-980	Vanquish	Trap-Elue	1	2um, 100 A, 150um x 15cm	Astral Zoom	Fractionation
20250419_AST0_NEO5_JVO_MSV99_TE_300SPD_200ng_HEK_46_Frac_rep_02_40	46 Frac	Homo sapiens	300	2-Th	1.5 ms	380-980	Vanquish	Trap-Elue	1	2um, 100 A, 150um x 15cm	Astral Zoom	Fractionation
20250419_AST0_NEO5_JVO_MSV99_TE_300SPD_200ng_HEK_46_Frac_rep_02_39	46 Frac	Homo sapiens	300	2-Th	1.5 ms	380-980	Vanquish	Trap-Elue	1	2um, 100 A, 150um x 15cm	Astral Zoom	Fractionation
20250419_AST0_NEO5_JVO_MSV99_TE_300SPD_200ng_HEK_46_Frac_rep_02_38	46 Frac	Homo sapiens	300	2-Th	1.5 ms	380-980	Vanquish	Trap-Elue	1	2um, 100 A, 150um x 15cm	Astral Zoom	Fractionation
20250419_AST0_NEO5_JVO_MSV99_TE_300SPD_200ng_HEK_46_Frac_rep_02_37	46 Frac	Homo sapiens	300	2-Th	1.5 ms	380-980	Vanquish	Trap-Elue	1	2um, 100 A, 150um x 15cm	Astral Zoom	Fractionation
20250419_AST0_NEO5_JVO_MSV99_TE_300SPD_200ng_HEK_46_Frac_rep_02_36	46 Frac	Homo sapiens	300	2-Th	1.5 ms	380-980	Vanquish	Trap-Elue	1	2um, 100 A, 150um x 15cm	Astral Zoom	Fractionation
20250419_AST0_NEO5_JVO_MSV99_TE_300SPD_200ng_HEK_46_Frac_rep_02_35	46 Frac	Homo sapiens	300	2-Th	1.5 ms	380-980	Vanquish	Trap-Elue	1	2um, 100 A, 150um x 15cm	Astral Zoom	Fractionation
20250419_AST0_NEO5_JVO_MSV99_TE_300SPD_200ng_HEK_46_Frac_rep_02_34	46 Frac	Homo sapiens	300	2-Th	1.5 ms	380-980	Vanquish	Trap-Elue	1	2um, 100 A, 150um x 15cm	Astral Zoom	Fractionation
20250419_AST0_NEO5_JVO_MSV99_TE_300SPD_200ng_HEK_46_Frac_rep_02_33	46 Frac	Homo sapiens	300	2-Th	1.5 ms	380-980	Vanquish	Trap-Elue	1	2um, 100 A, 150um x 15cm	Astral Zoom	Fractionation
20250419_AST0_NEO5_JVO_MSV99_TE_300SPD_200ng_HEK_46_Frac_rep_02_32	46 Frac	Homo sapiens	300	2-Th	1.5 ms	380-980	Vanquish	Trap-Elue	1	2um, 100 A, 150um x 15cm	Astral Zoom	Fractionation
20250419_AST0_NEO5_JVO_MSV99_TE_300SPD_200ng_HEK_46_Frac_rep_02_31	46 Frac	Homo sapiens	300	2-Th	1.5 ms	380-980	Vanquish	Trap-Elue	1	2um, 100 A, 150um x 15cm	Astral Zoom	Fractionation
20250419_AST0_NEO5_JVO_MSV99_TE_300SPD_200ng_HEK_46_Frac_rep_02_30	46 Frac	Homo sapiens	300	2-Th	1.5 ms	380-980	Vanquish	Trap-Elue	1	2um, 100 A, 150um x 15cm	Astral Zoom	Fractionation
20250419_AST0_NEO5_JVO_MSV99_TE_300SPD_200ng_HEK_46_Frac_rep_02_29	46 Frac	Homo sapiens	300	2-Th	1.5 ms	380-980	Vanquish	Trap-Elue	1	2um, 100 A, 150um x 15cm	Astral Zoom	Fractionation
20250419_AST0_NEO5_JVO_MSV99_TE_300SPD_200ng_HEK_46_Frac_rep_02_28	46 Frac	Homo sapiens	300	2-Th	1.5 ms	380-980	Vanquish	Trap-Elue	1	2um, 100 A, 150um x 15cm	Astral Zoom	Fractionation
20250419_AST0_NEO5_JVO_MSV99_TE_300SPD_200ng_HEK_46_Frac_rep_02_27	46 Frac	Homo sapiens	300	2-Th	1.5 ms	380-980	Vanquish	Trap-Elue	1	2um, 100 A, 150um x 15cm	Astral Zoom	Fractionation
20250419_AST0_NEO5_JVO_MSV99_TE_300SPD_200ng_HEK_46_Frac_rep_02_26	46 Frac	Homo sapiens	300	2-Th	1.5 ms	380-980	Vanquish	Trap-Elue	1	2um, 100 A, 150um x 15cm	Astral Zoom	Fractionation
20250419_AST0_NEO5_JVO_MSV99_TE_300SPD_200ng_HEK_46_Frac_rep_02_25	46 Frac	Homo sapiens	300	2-Th	1.5 ms	380-980	Vanquish	Trap-Elue	1	2um, 100 A, 150um x 15cm	Astral Zoom	Fractionation
20250419_AST0_NEO5_JVO_MSV99_TE_300SPD_200ng_HEK_46_Frac_rep_02_24	46 Frac	Homo sapiens	300	2-Th	1.5 ms	380-980	Vanquish	Trap-Elue	1	2um, 100 A, 150um x 15cm	Astral Zoom	Fractionation
20250419_AST0_NEO5_JVO_MSV99_TE_300SPD_200ng_HEK_46_Frac_rep_02_23	46 Frac	Homo sapiens	300	2-Th	1.5 ms	380-980	Vanquish	Trap-Elue	1	2um, 100 A, 150um x 15cm	Astral Zoom	Fractionation
20250419_AST0_NEO5_JVO_MSV99_TE_300SPD_200ng_HEK_46_Frac_rep_02_22	46 Frac	Homo sapiens	300	2-Th	1.5 ms	380-980	Vanquish	Trap-Elue	1	2um, 100 A, 150um x 15cm	Astral Zoom	Fractionation
20250419_AST0_NEO5_JVO_MSV99_TE_300SPD_200ng_HEK_46_Frac_rep_02_21	46 Frac	Homo sapiens	300	2-Th	1.5 ms	380-980	Vanquish	Trap-Elue	1	2um, 100 A, 150um x 15cm	Astral Zoom	Fractionation
20250419_AST0_NEO5_JVO_MSV99_TE_300SPD_200ng_HEK_46_Frac_rep_02_20	46 Frac	Homo sapiens	300	2-Th	1.5 ms	380-980	Vanquish	Trap-Elue	1	2um, 100 A, 150um x 15cm	Astral Zoom	Fractionation
20250419_AST0_NEO5_JVO_MSV99_TE_300SPD_200ng_HEK_46_Frac_rep_02_19	46 Frac	Homo sapiens	300	2-Th	1.5 ms	380-980	Vanquish	Trap-Elue	1	2um, 100 A, 150um x 15cm	Astral Zoom	Fractionation
20250419_AST0_NEO5_JVO_MSV99_TE_300SPD_200ng_HEK_46_Frac_rep_02_18	46 Frac	Homo sapiens	300	2-Th	1.5 ms	380-980	Vanquish	Trap-Elue	1	2um, 100 A, 150um x 15cm	Astral Zoom	Fractionation
20250419_AST0_NEO5_JVO_MSV99_TE_300SPD_200ng_HEK_46_Frac_rep_02_17	46 Frac	Homo sapiens	300	2-Th	1.5 ms	380-980	Vanquish	Trap-Elue	1	2um, 100 A, 150um x 15cm	Astral Zoom	Fractionation
20250419_AST0_NEO5_JVO_MSV99_TE_300SPD_200ng_HEK_46_Frac_rep_02_16	46 Frac	Homo sapiens	300	2-Th	1.5 ms	380-980	Vanquish	Trap-Elue	1	2um, 100 A, 150um x 15cm	Astral Zoom	Fractionation
20250419_AST0_NEO5_JVO_MSV99_TE_300SPD_200ng_HEK_46_Frac_rep_02_15	46 Frac	Homo sapiens	300	2-Th	1.5 ms	380-980	Vanquish	Trap-Elue	1	2um, 100 A, 150um x 15cm	Astral Zoom	Fractionation
20250419_AST0_NEO5_JVO_MSV99_TE_300SPD_200ng_HEK_46_Frac_rep_02_14	46 Frac	Homo sapiens	300	2-Th	1.5 ms	380-980	Vanquish	Trap-Elue	1	2um, 100 A, 150um x 15cm	Astral Zoom	Fractionation
20250419_AST0_NEO5_JVO_MSV99_TE_300SPD_200ng_HEK_46_Frac_rep_02_13	46 Frac	Homo sapiens	300	2-Th	1.5 ms	380-980	Vanquish	Trap-Elue	1	2um, 100 A, 150um x 15cm	Astral Zoom	Fractionation
20250419_AST0_NEO5_JVO_MSV99_TE_300SPD_200ng_HEK_46_Frac_rep_02_12	46 Frac	Homo sapiens	300	2-Th	1.5 ms	380-980	Vanquish	Trap-Elue	1	2um, 100 A, 150um x 15cm	Astral Zoom	Fractionation
20250419_AST0_NEO5_JVO_MSV99_TE_300SPD_200ng_HEK_46_Frac_rep_02_11	46 Frac	Homo sapiens	300	2-Th	1.5 ms	380-980	Vanquish	Trap-Elue	1	2um, 100 A, 150um x 15cm	Astral Zoom	Fractionation
20250419_AST0_NEO5_JVO_MSV99_TE_300SPD_200ng_HEK_46_Frac_rep_02_10	46 Frac	Homo sapiens	300	2-Th	1.5 ms	380-980	Vanquish	Trap-Elue	1	2um, 100 A, 150um x 15cm	Astral Zoom	Fractionation
20250419_AST0_NEO5_JVO_MSV99_TE_300SPD_200ng_HEK_46_Frac_rep_02_09	46 Frac	Homo sapiens	300	2-Th	1.5 ms	380-980	Vanquish	Trap-Elue	1	2um, 100 A, 150um x 15cm	Astral Zoom	Fractionation
20250419_AST0_NEO5_JVO_MSV99_TE_300SPD_200ng_HEK_46_Frac_rep_02_08	46 Frac	Homo sapiens	300	2-Th	1.5 ms	380-980	Vanquish	Trap-Elue	1	2um, 100 A, 150um x 15cm	Astral Zoom	Fractionation
20250419_AST0_NEO5_JVO_MSV99_TE_300SPD_200ng_HEK_46_Frac_rep_02_07	46 Frac	Homo sapiens	300	2-Th	1.5 ms	380-980	Vanquish	Trap-Elue	1	2um, 100 A, 150um x 15cm	Astral Zoom	Fractionation
20250419_AST0_NEO5_JVO_MSV99_TE_300SPD_200ng_HEK_46_Frac_rep_02_06	46 Frac	Homo sapiens	300	2-Th	1.5 ms	380-980	Vanquish	Trap-Elue	1	2um, 100 A, 150um x 15cm	Astral Zoom	Fractionation
20250419_AST0_NEO5_JVO_MSV99_TE_300SPD_200ng_HEK_46_Frac_rep_02_05	46 Frac	Homo sapiens	300	2-Th	1.5 ms	380-980	Vanquish	Trap-Elue	1	2um, 100 A, 150um x 15cm	Astral Zoom	Fractionation
20250419_AST0_NEO5_JVO_MSV99_TE_300SPD_200ng_HEK_46_Frac_rep_02_04	46 Frac	Homo sapiens	300	2-Th	1.5 ms	380-980	Vanquish	Trap-Elue	1	2um, 100 A, 150um x 15cm	Astral Zoom	Fractionation
20250419_AST0_NEO5_JVO_MSV99_TE_300SPD_200ng_HEK_46_Frac_rep_02_03	46 Frac	Homo sapiens	300	2-Th	1.5 ms	380-980	Vanquish	Trap-Elue	1	2um, 100 A, 150um x 15cm	Astral Zoom	Fractionation
20250419_AST0_NEO5_JVO_MSV99_TE_300SPD_200ng_HEK_46_Frac_rep_02_02	46 Frac	Homo sapiens	300	2-Th	1.5 ms	380-980	Vanquish	Trap-Elue	1	2um, 100 A, 150um x 15cm	Astral Zoom	Fractionation
20250419_AST0_NEO5_JVO_MSV99_TE_300SPD_200ng_HEK_46_Frac_rep_02_01	46 Frac	Homo sapiens	300	2-Th	1.5 ms	380-980	Vanquish	Trap-Elue	1	2um, 100 A, 150um x 15cm	Astral Zoom	Fractionation
20250110_AST0_NEO4_JVO_IO15_HeK_24SPD_2000ng_All-ON_01	24SPD_Single Shot	Homo sapiens	24	2-Th	1.5 ms	380-980	Vanquish	Direct	1	1.7um, 75um x 15cm	Astral Zoom	Fractionation
20250110_AST0_NEO4_JVO_IO15_HeK_24SPD_2000ng_All-ON_02	24SPD_Single Shot	Homo sapiens	24	2-Th	1.5 ms	380-980	Vanquish	Direct	1	1.7um, 75um x 15cm	Astral Zoom	Fractionation
20250110_AST0_NEO4_JVO_IO15_HeK_24SPD_2000ng_All-ON_03	24SPD_Single Shot	Homo sapiens	24	2-Th	1.5 ms	380-980	Vanquish	Direct	1	1.7um, 75um x 15cm	Astral Zoom	Fractionation
05Y/50H/45E-50SPD-200ng	05Y/50H/45E	Homo sapiens/Saccharomyces cerevisiae/ Escherichia coli	50	2-Th	1.5 ms	400-800	Vanquish	Direct	3	1.7um, 75um x 15cm	Astral Zoom	Quantitation
25Y/50H/25E-50SPD-200ng	25Y/50H/25E	Homo sapiens/Saccharomyces cerevisiae/ Escherichia coli	50	2-Th	1.5 ms	400-800	Vanquish	Direct	3	1.7um, 75um x 15cm	Astral Zoom	Quantitation
45Y/50H/05E-50SPD-200ng	45Y/50H/05E	Homo sapiens/Saccharomyces cerevisiae/ Escherichia coli	50	2-Th	1.5 ms	400-800	Vanquish	Direct	3	1.7um, 75um x 15cm	Astral Zoom	Quantitation
05Y/50H/45E-50SPD-200ng	05Y/50H/45E	Homo sapiens/Saccharomyces cerevisiae/ Escherichia coli	50	2-Th	2.5 ms	400-800	Vanquish	Direct	3	1.7um, 75um x 15cm	Astral Zoom	Quantitation
25Y/50H/25E-50SPD-200ng	25Y/50H/25E	Homo sapiens/Saccharomyces cerevisiae/ Escherichia coli	50	2-Th	2.5 ms	400-800	Vanquish	Direct	3	1.7um, 75um x 15cm	Astral Zoom	Quantitation
45Y/50H/05E-50SPD-200ng	45Y/50H/05E	Homo sapiens/Saccharomyces cerevisiae/ Escherichia coli	50	2-Th	2.5 ms	400-800	Vanquish	Direct	3	1.7um, 75um x 15cm	Astral Zoom	Quantitation
05Y/50H/45E-50SPD-200ng	05Y/50H/45E	Homo sapiens/Saccharomyces cerevisiae/ Escherichia coli	50	2-Th	1.5 ms	400-800	Vanquish	Direct	3	1.7um, 75um x 15cm	Astral	Quantitation
25Y/50H/25E-50SPD-200ng	25Y/50H/25E	Homo sapiens/Saccharomyces cerevisiae/ Escherichia coli	50	2-Th	1.5 ms	400-800	Vanquish	Direct	3	1.7um, 75um x 15cm	Astral	Quantitation
45Y/50H/05E-50SPD-200ng	45Y/50H/05E	Homo sapiens/Saccharomyces cerevisiae/ Escherichia coli	50	2-Th	1.5 ms	400-800	Vanquish	Direct	3	1.7um, 75um x 15cm	Astral	Quantitation
05Y/50H/45E-50SPD-200ng	05Y/50H/45E	Homo sapiens/Saccharomyces cerevisiae/ Escherichia coli	50	2-Th	2.5 ms	400-800	Vanquish	Direct	3	1.7um, 75um x 15cm	Astral	Quantitation
25Y/50H/25E-50SPD-200ng	25Y/50H/25E	Homo sapiens/Saccharomyces cerevisiae/ Escherichia coli	50	2-Th	2.5 ms	400-800	Vanquish	Direct	3	1.7um, 75um x 15cm	Astral	Quantitation
45Y/50H/05E-50SPD-200ng	45Y/50H/05E	Homo sapiens/Saccharomyces cerevisiae/ Escherichia coli	50	2-Th	2.5 ms	400-800	Vanquish	Direct	3	1.7um, 75um x 15cm	Astral	Quantitation
20250128_AST0_NEO4_JVO_IO15_HeK_300SPD_200ng_380_980_All_OFF_1_01.raw	Astral Zoom	Homo sapiens	300	2-Th	1.50ms	380-980	Vanquish	Direct	1	1.7um, 75um x 15cm	Astral Zoom	300 SPD vs 500 SPD
20250128_AST0_NEO4_JVO_IO15_HeK_300SPD_200ng_380_980_All_OFF_1_02.raw	Astral Zoom	Homo sapiens	300	2-Th	1.50ms	380-980	Vanquish	Direct	2	1.7um, 75um x 15cm	Astral Zoom	301 SPD vs 500 SPD
20250128_AST0_NEO4_JVO_IO15_HeK_300SPD_200ng_380_980_All_OFF_1_03.raw	Astral Zoom	Homo sapiens	300	2-Th	1.50ms	380-980	Vanquish	Direct	3	1.7um, 75um x 15cm	Astral Zoom	302 SPD vs 500 SPD
20250128_AST0_NEO4_JVO_IO15_HeK_300SPD_200ng_380_980_All_OFF_1_04.raw	Astral Zoom	Homo sapiens	300	2-Th	1.50ms	380-980	Vanquish	Direct	4	1.7um, 75um x 15cm	Astral Zoom	303 SPD vs 500 SPD
20250128_AST0_NEO4_JVO_IO15_HeK_300SPD_200ng_380_980_All_ON_1_01.raw	Astral Zoom	Homo sapiens	300	2-Th	1.50ms	380-980	Vanquish	Direct	1	1.7um, 75um x 15cm	Astral Zoom	304 SPD vs 500 SPD
20250128_AST0_NEO4_JVO_IO15_HeK_300SPD_200ng_380_980_All_ON_1_02.raw	Astral Zoom	Homo sapiens	300	2-Th	1.50ms	380-980	Vanquish	Direct	2	1.7um, 75um x 15cm	Astral Zoom	305 SPD vs 500 SPD
20250128_AST0_NEO4_JVO_IO15_HeK_300SPD_200ng_380_980_All_ON_1_03.raw	Astral Zoom	Homo sapiens	300	2-Th	1.50ms	380-980	Vanquish	Direct	3	1.7um, 75um x 15cm	Astral Zoom	306 SPD vs 500 SPD
20250128_AST0_NEO4_JVO_IO15_HeK_300SPD_200ng_380_980_All_ON_1_04.raw	Astral Zoom	Homo sapiens	300	2-Th	1.50ms	380-980	Vanquish	Direct	4	1.7um, 75um x 15cm	Astral Zoom	307 SPD vs 500 SPD
20250411_Ast0_500SPD_EVO685_JVO_EV1107_050ng_HEK-CPR_380-980_2Th_1P5ms_01_20250412232704.raw	Astral Zoom	Homo sapiens	500	2-Th	1.50ms	380-980	Evosep ENO	Direct	5	4cm x 150um, 1.9 um EV-1107	Astral Zoom	308 SPD vs 500 SPD
20250411_Ast0_500SPD_EVO685_JVO_EV1107_050ng_HEK-CPR_380-980_2Th_1P5ms_02_20250412233025.raw	Astral Zoom	Homo sapiens	500	2-Th	1.50ms	380-980	Evosep ENO	Direct	1	4cm x 150um, 1.9 um EV-1108	Astral Zoom	309 SPD vs 500 SPD
20250411_Ast0_500SPD_EVO685_JVO_EV1107_050ng_HEK-CPR_380-980_2Th_1P5ms_03_20250412233348.raw	Astral Zoom	Homo sapiens	500	2-Th	1.50ms	380-980	Evosep ENO	Direct	2	4cm x 150um, 1.9 um EV-1109	Astral Zoom	310 SPD vs 500 SPD
20250411_Ast0_500SPD_EVO685_JVO_EV1107_050ng_HEK-CPR_380-980_2Th_1P5ms_04_20250412233711.raw	Astral Zoom	Homo sapiens	500	2-Th	1.50ms	380-980	Evosep ENO	Direct	3	4cm x 150um, 1.9 um EV-1110	Astral Zoom	311 SPD vs 500 SPD
20250411_Ast0_500SPD_EVO685_JVO_EV1107_050ng_HEK-CPR_380-980_2Th_1P5ms_05_20250412234032.raw	Astral Zoom	Homo sapiens	500	2-Th	1.50ms	380-980	Evosep ENO	Direct	4	4cm x 150um, 1.9 um EV-1111	Astral Zoom	312 SPD vs 500 SPD
20250411_Ast0_500SPD_EVO685_JVO_EV1107_050ng_HEK-CPR_380-980_2Th_1P5ms_OFF_01_20250413075759.raw	Astral Zoom	Homo sapiens	500	2-Th	1.50ms	380-980	Evosep ENO	Direct	5	4cm x 150um, 1.9 um EV-1112	Astral Zoom	313 SPD vs 500 SPD
20250411_Ast0_500SPD_EVO685_JVO_EV1107_050ng_HEK-CPR_380-980_2Th_1P5ms_OFF_02_20250413080122.raw	Astral Zoom	Homo sapiens	500	2-Th	1.50ms	380-980	Evosep ENO	Direct	1	4cm x 150um, 1.9 um EV-1113	Astral Zoom	314 SPD vs 500 SPD
20250411_Ast0_500SPD_EVO685_JVO_EV1107_050ng_HEK-CPR_380-980_2Th_1P5ms_OFF_03_20250413080445.raw	Astral Zoom	Homo sapiens	500	2-Th	1.50ms	380-980	Evosep ENO	Direct	2	4cm x 150um, 1.9 um EV-1114	Astral Zoom	315 SPD vs 500 SPD
20250411_Ast0_500SPD_EVO685_JVO_EV1107_050ng_HEK-CPR_380-980_2Th_1P5ms_OFF_04_20250413080808.raw	Astral Zoom	Homo sapiens	500	2-Th	1.50ms	380-980	Evosep ENO	Direct	3	4cm x 150um, 1.9 um EV-1115	Astral Zoom	316 SPD vs 500 SPD
20250411_Ast0_500SPD_EVO685_JVO_EV1107_050ng_HEK-CPR_380-980_2Th_1P5ms_OFF_05_20250413081131.raw	Astral Zoom	Homo sapiens	500	2-Th	1.50ms	380-980	Evosep ENO	Direct	4	4cm x 150um, 1.9 um EV-1116	Astral Zoom	317 SPD vs 500 SPD
20250128_AST0_NEO4_JVO_IO15_HeK_300SPD_200ng_380_980_All_ON_1_01.raw	Astral Zoom	Homo sapiens	300	2-Th	1.50ms	380-980	Vanquish	Direct	5	1.7um, 75um x 15cm	Astral Zoom	318 SPD vs 500 SPD
20250128_AST0_NEO4_JVO_IO15_HeK_300SPD_200ng_380_980_All_ON_1_02.raw	Astral Zoom	Homo sapiens	300	2-Th	1.50ms	380-980	Vanquish	Direct	1	1.7um, 75um x 15cm	Astral Zoom	319 SPD vs 500 SPD
20250128_AST0_NEO4_JVO_IO15_HeK_300SPD_200ng_380_980_All_ON_1_03.raw	Astral Zoom	Homo sapiens	300	2-Th	1.50ms	380-980	Vanquish	Direct	2	1.7um, 75um x 15cm	Astral Zoom	320 SPD vs 500 SPD
20250128_AST0_NEO4_JVO_IO15_HeK_300SPD_200ng_380_980_All_ON_1_04.raw	Astral Zoom	Homo sapiens	300	2-Th	1.50ms	380-980	Vanquish	Direct	3	1.7um, 75um x 15cm	Astral Zoom	321 SPD vs 500 SPD
20250128_AST0_NEO4_JVO_IO15_HeK_300SPD_200ng_380_980_All_OFF_1_01.raw	Astral Zoom	Homo sapiens	300	2-Th	1.50ms	380-980	Vanquish	Direct	4	1.7um, 75um x 15cm	Astral Zoom	322 SPD vs 500 SPD
20250128_AST0_NEO4_JVO_IO15_HeK_300SPD_200ng_380_980_All_OFF_1_02.raw	Astral Zoom	Homo sapiens	300	2-Th	1.50ms	380-980	Vanquish	Direct	5	1.7um, 75um x 15cm	Astral Zoom	323 SPD vs 500 SPD
20250128_AST0_NEO4_JVO_IO15_HeK_300SPD_200ng_380_980_All_OFF_1_03.raw	Astral Zoom	Homo sapiens	300	2-Th	1.50ms	380-980	Vanquish	Direct	1	1.7um, 75um x 15cm	Astral Zoom	324 SPD vs 500 SPD
20250128_AST0_NEO4_JVO_IO15_HeK_300SPD_200ng_380_980_All_OFF_1_04.raw	Astral Zoom	Homo sapiens	300	2-Th	1.50ms	380-980	Vanquish	Direct	2	1.7um, 75um x 15cm	Astral Zoom	325 SPD vs 500 SPD
20250411_Ast0_500SPD_EVO685_JVO_EV1107_050ng_HEK-CPR_380-980_2Th_1P5ms_01_20250412232704.raw	Astral Zoom	Homo sapiens	500	2-Th	1.50ms	380-980	Evosep ENO	Direct	3	4cm x 150um, 1.9 um EV-1107	Astral Zoom	326 SPD vs 500 SPD
20250411_Ast0_500SPD_EVO685_JVO_EV1107_050ng_HEK-CPR_380-980_2Th_1P5ms_02_20250412233025.raw	Astral Zoom	Homo sapiens	500	2-Th	1.50ms	380-980	Evosep ENO	Direct	4	4cm x 150um, 1.9 um EV-1108	Astral Zoom	327 SPD vs 500 SPD
20250411_Ast0_500SPD_EVO685_JVO_EV1107_050ng_HEK-CPR_380-980_2Th_1P5ms_03_20250412233348.raw	Astral Zoom	Homo sapiens	500	2-Th	1.50ms	380-980	Evosep ENO	Direct	5	4cm x 150um, 1.9 um EV-1109	Astral Zoom	328 SPD vs 500 SPD
20250411_Ast0_500SPD_EVO685_JVO_EV1107_050ng_HEK-CPR_380-980_2Th_1P5ms_04_20250412233711.raw	Astral Zoom	Homo sapiens	500	2-Th	1.50ms	380-980	Evosep ENO	Direct	1	4cm x 150um, 1.9 um EV-1110	Astral Zoom	329 SPD vs 500 SPD
20250411_Ast0_500SPD_EVO685_JVO_EV1107_050ng_HEK-CPR_380-980_2Th_1P5ms_05_20250412234032.raw	Astral Zoom	Homo sapiens	500	2-Th	1.50ms	380-980	Evosep ENO	Direct	2	4cm x 150um, 1.9 um EV-1111	Astral Zoom	330 SPD vs 500 SPD
500spd_off/20250411_Ast0_500SPD_EVO685_JVO_EV1107_050ng_HEK-CPR_380-980_2Th_1P5ms_OFF_01_20250413075759.raw	Astral Zoom	Homo sapiens	500	2-Th	1.50ms	380-980	Evosep ENO	Direct	3	4cm x 150um, 1.9 um EV-1112	Astral Zoom	331 SPD vs 500 SPD
500spd_off/20250411_Ast0_500SPD_EVO685_JVO_EV1107_050ng_HEK-CPR_380-980_2Th_1P5ms_OFF_02_20250413080122.raw	Astral Zoom	Homo sapiens	500	2-Th	1.50ms	380-980	Evosep ENO	Direct	4	4cm x 150um, 1.9 um EV-1113	Astral Zoom	332 SPD vs 500 SPD
500spd_off/20250411_Ast0_500SPD_EVO685_JVO_EV1107_050ng_HEK-CPR_380-980_2Th_1P5ms_OFF_03_20250413080445.raw	Astral Zoom	Homo sapiens	500	2-Th	1.50ms	380-980	Evosep ENO	Direct	5	4cm x 150um, 1.9 um EV-1114	Astral Zoom	333 SPD vs 500 SPD
500spd_off/20250411_Ast0_500SPD_EVO685_JVO_EV1107_050ng_HEK-CPR_380-980_2Th_1P5ms_OFF_04_20250413080808.raw	Astral Zoom	Homo sapiens	500	2-Th	1.50ms	380-980	Evosep ENO	Direct	1	4cm x 150um, 1.9 um EV-1115	Astral Zoom	334 SPD vs 500 SPD
500spd_off/20250411_Ast0_500SPD_EVO685_JVO_EV1107_050ng_HEK-CPR_380-980_2Th_1P5ms_OFF_05_20250413081131.raw	Astral Zoom	Homo sapiens	500	2-Th	1.50ms	380-980	Evosep ENO	Direct	2	4cm x 150um, 1.9 um EV-1116	Astral Zoom	335 SPD vs 500 SPD
10ms-Astral	Homo sapiens	10ms-Astral	300	2-Th	10 ms	380-980	Vanquish	Trap-Elue	1	2um, 100 A, 150um x 15cm	Astral	Titration experimnet
10ms-Astral	Homo sapiens	10ms-Astral	300	2-Th	10 ms	380-980	Vanquish	Trap-Elue	2	2um, 100 A, 150um x 15cm	Astral	Titration experimnet
10ms-Astral	Homo sapiens	10ms-Astral	300	2-Th	10 ms	380-980	Vanquish	Trap-Elue	3	2um, 100 A, 150um x 15cm	Astral	Titration experimnet
10ms-Astral Zoom	Homo sapiens	10ms-Astral Zoom	300	2-Th	10 ms	380-980	Vanquish	Trap-Elue	1	2um, 100 A, 150um x 15cm	Astral Zoom	Titration experimnet
10ms-Astral Zoom	Homo sapiens	10ms-Astral Zoom	300	2-Th	10 ms	380-980	Vanquish	Trap-Elue	2	2um, 100 A, 150um x 15cm	Astral Zoom	Titration experimnet
10ms-Astral Zoom	Homo sapiens	10ms-Astral Zoom	300	2-Th	10 ms	380-980	Vanquish	Trap-Elue	3	2um, 100 A, 150um x 15cm	Astral Zoom	Titration experimnet
1.0ms_Astral	Homo sapiens	1.0ms_Astral	300	2-Th	1.0 ms	380-980	Vanquish	Trap-Elue	1	2um, 100 A, 150um x 15cm	Astral	Titration experimnet
1.0ms_Astral	Homo sapiens	1.0ms_Astral	300	2-Th	1.0 ms	380-980	Vanquish	Trap-Elue	2	2um, 100 A, 150um x 15cm	Astral	Titration experimnet
1.0ms_Astral	Homo sapiens	1.0ms_Astral	300	2-Th	1.0 ms	380-980	Vanquish	Trap-Elue	3	2um, 100 A, 150um x 15cm	Astral	Titration experimnet
1.0ms_Astral Zoom	Homo sapiens	1.0ms_Astral Zoom	300	2-Th	1.0 ms	380-980	Vanquish	Trap-Elue	1	2um, 100 A, 150um x 15cm	Astral Zoom	Titration experimnet
1.0ms_Astral Zoom	Homo sapiens	1.0ms_Astral Zoom	300	2-Th	1.0 ms	380-980	Vanquish	Trap-Elue	2	2um, 100 A, 150um x 15cm	Astral Zoom	Titration experimnet
1.0ms_Astral Zoom	Homo sapiens	1.0ms_Astral Zoom	300	2-Th	1.0 ms	380-980	Vanquish	Trap-Elue	3	2um, 100 A, 150um x 15cm	Astral Zoom	Titration experimnet
1.1ms_Astral	Homo sapiens	1.1ms_Astral	300	2-Th	1.1 ms	380-980	Vanquish	Trap-Elue	1	2um, 100 A, 150um x 15cm	Astral	Titration experimnet
1.1ms_Astral	Homo sapiens	1.1ms_Astral	300	2-Th	1.1 ms	380-980	Vanquish	Trap-Elue	2	2um, 100 A, 150um x 15cm	Astral	Titration experimnet
1.1ms_Astral	Homo sapiens	1.1ms_Astral	300	2-Th	1.1 ms	380-980	Vanquish	Trap-Elue	3	2um, 100 A, 150um x 15cm	Astral	Titration experimnet
1.1ms_Astral Zoom	Homo sapiens	1.1ms_Astral Zoom	300	2-Th	1.1 ms	380-980	Vanquish	Trap-Elue	1	2um, 100 A, 150um x 15cm	Astral Zoom	Titration experimnet
1.1ms_Astral Zoom	Homo sapiens	1.1ms_Astral Zoom	300	2-Th	1.1 ms	380-980	Vanquish	Trap-Elue	2	2um, 100 A, 150um x 15cm	Astral Zoom	Titration experimnet
1.1ms_Astral Zoom	Homo sapiens	1.1ms_Astral Zoom	300	2-Th	1.1 ms	380-980	Vanquish	Trap-Elue	3	2um, 100 A, 150um x 15cm	Astral Zoom	Titration experimnet
1.2ms_Astral	Homo sapiens	1.2ms_Astral	300	2-Th	1.2 ms	380-980	Vanquish	Trap-Elue	1	2um, 100 A, 150um x 15cm	Astral	Titration experimnet
1.2ms_Astral	Homo sapiens	1.2ms_Astral	300	2-Th	1.2 ms	380-980	Vanquish	Trap-Elue	2	2um, 100 A, 150um x 15cm	Astral	Titration experimnet
1.2ms_Astral	Homo sapiens	1.2ms_Astral	300	2-Th	1.2 ms	380-980	Vanquish	Trap-Elue	3	2um, 100 A, 150um x 15cm	Astral	Titration experimnet
1.2ms_Astral Zoom	Homo sapiens	1.2ms_Astral Zoom	300	2-Th	1.2 ms	380-980	Vanquish	Trap-Elue	1	2um, 100 A, 150um x 15cm	Astral Zoom	Titration experimnet
1.2ms_Astral Zoom	Homo sapiens	1.2ms_Astral Zoom	300	2-Th	1.2 ms	380-980	Vanquish	Trap-Elue	2	2um, 100 A, 150um x 15cm	Astral Zoom	Titration experimnet
1.2ms_Astral Zoom	Homo sapiens	1.2ms_Astral Zoom	300	2-Th	1.2 ms	380-980	Vanquish	Trap-Elue	3	2um, 100 A, 150um x 15cm	Astral Zoom	Titration experimnet
1.3ms_Astral	Homo sapiens	1.3ms_Astral	300	2-Th	1.3 ms	380-980	Vanquish	Trap-Elue	1	2um, 100 A, 150um x 15cm	Astral	Titration experimnet
1.3ms_Astral	Homo sapiens	1.3ms_Astral	300	2-Th	1.3 ms	380-980	Vanquish	Trap-Elue	2	2um, 100 A, 150um x 15cm	Astral	Titration experimnet
1.3ms_Astral	Homo sapiens	1.3ms_Astral	300	2-Th	1.3 ms	380-980	Vanquish	Trap-Elue	3	2um, 100 A, 150um x 15cm	Astral	Titration experimnet
1.3ms_Astral Zoom	Homo sapiens	1.3ms_Astral Zoom	300	2-Th	1.3 ms	380-980	Vanquish	Trap-Elue	1	2um, 100 A, 150um x 15cm	Astral Zoom	Titration experimnet
1.3ms_Astral Zoom	Homo sapiens	1.3ms_Astral Zoom	300	2-Th	1.3 ms	380-980	Vanquish	Trap-Elue	2	2um, 100 A, 150um x 15cm	Astral Zoom	Titration experimnet
1.3ms_Astral Zoom	Homo sapiens	1.3ms_Astral Zoom	300	2-Th	1.3 ms	380-980	Vanquish	Trap-Elue	3	2um, 100 A, 150um x 15cm	Astral Zoom	Titration experimnet
1.4ms_Astral	Homo sapiens	1.4ms_Astral	300	2-Th	1.4 ms	380-980	Vanquish	Trap-Elue	1	2um, 100 A, 150um x 15cm	Astral	Titration experimnet
1.4ms_Astral	Homo sapiens	1.4ms_Astral	300	2-Th	1.4 ms	380-980	Vanquish	Trap-Elue	2	2um, 100 A, 150um x 15cm	Astral	Titration experimnet
1.4ms_Astral	Homo sapiens	1.4ms_Astral	300	2-Th	1.4 ms	380-980	Vanquish	Trap-Elue	3	2um, 100 A, 150um x 15cm	Astral	Titration experimnet
1.4ms_Astral Zoom	Homo sapiens	1.4ms_Astral Zoom	300	2-Th	1.4 ms	380-980	Vanquish	Trap-Elue	1	2um, 100 A, 150um x 15cm	Astral Zoom	Titration experimnet
1.4ms_Astral Zoom	Homo sapiens	1.4ms_Astral Zoom	300	2-Th	1.4 ms	380-980	Vanquish	Trap-Elue	2	2um, 100 A, 150um x 15cm	Astral Zoom	Titration experimnet
1.4ms_Astral Zoom	Homo sapiens	1.4ms_Astral Zoom	300	2-Th	1.4 ms	380-980	Vanquish	Trap-Elue	3	2um, 100 A, 150um x 15cm	Astral Zoom	Titration experimnet
1.5ms_Astral	Homo sapiens	1.5ms_Astral	300	2-Th	1.5 ms	380-980	Vanquish	Trap-Elue	1	2um, 100 A, 150um x 15cm	Astral	Titration experimnet
1.5ms_Astral	Homo sapiens	1.5ms_Astral	300	2-Th	1.5 ms	380-980	Vanquish	Trap-Elue	2	2um, 100 A, 150um x 15cm	Astral	Titration experimnet
1.5ms_Astral	Homo sapiens	1.5ms_Astral	300	2-Th	1.5 ms	380-980	Vanquish	Trap-Elue	3	2um, 100 A, 150um x 15cm	Astral	Titration experimnet
1.5ms_Astral Zoom	Homo sapiens	1.5ms_Astral Zoom	300	2-Th	1.5 ms	380-980	Vanquish	Trap-Elue	1	2um, 100 A, 150um x 15cm	Astral Zoom	Titration experimnet
1.5ms_Astral Zoom	Homo sapiens	1.5ms_Astral Zoom	300	2-Th	1.5 ms	380-980	Vanquish	Trap-Elue	2	2um, 100 A, 150um x 15cm	Astral Zoom	Titration experimnet
1.5ms_Astral Zoom	Homo sapiens	1.5ms_Astral Zoom	300	2-Th	1.5 ms	380-980	Vanquish	Trap-Elue	3	2um, 100 A, 150um x 15cm	Astral Zoom	Titration experimnet
1.5ms_Astral Zoom	Homo sapiens	1.5ms_Astral Zoom	300	2-Th	1.5 ms	380-980	Vanquish	Trap-Elue	4	2um, 100 A, 150um x 15cm	Astral Zoom	Titration experimnet
1.5ms_Astral Zoom	Homo sapiens	1.5ms_Astral Zoom	300	2-Th	1.5 ms	380-980	Vanquish	Trap-Elue	5	2um, 100 A, 150um x 15cm	Astral Zoom	Titration experimnet
1.5ms_Astral Zoom	Homo sapiens	1.5ms_Astral Zoom	300	2-Th	1.5 ms	380-980	Vanquish	Trap-Elue	6	2um, 100 A, 150um x 15cm	Astral Zoom	Titration experimnet
1.6ms_Astral	Homo sapiens	1.6ms_Astral	300	2-Th	1.6 ms	380-980	Vanquish	Trap-Elue	1	2um, 100 A, 150um x 15cm	Astral Zoom	Titration experimnet
1.6ms_Astral	Homo sapiens	1.6ms_Astral	300	2-Th	1.6 ms	380-980	Vanquish	Trap-Elue	2	2um, 100 A, 150um x 15cm	Astral Zoom	Titration experimnet
1.6ms_Astral	Homo sapiens	1.6ms_Astral	300	2-Th	1.6 ms	380-980	Vanquish	Trap-Elue	3	2um, 100 A, 150um x 15cm	Astral Zoom	Titration experimnet
1.6ms_Astral Zoom	Homo sapiens	1.6ms_Astral Zoom	300	2-Th	1.6 ms	380-980	Vanquish	Trap-Elue	1	2um, 100 A, 150um x 15cm	Astral	Titration experimnet
1.6ms_Astral Zoom	Homo sapiens	1.6ms_Astral Zoom	300	2-Th	1.6 ms	380-980	Vanquish	Trap-Elue	2	2um, 100 A, 150um x 15cm	Astral	Titration experimnet
1.6ms_Astral Zoom	Homo sapiens	1.6ms_Astral Zoom	300	2-Th	1.6 ms	380-980	Vanquish	Trap-Elue	3	2um, 100 A, 150um x 15cm	Astral	Titration experimnet
1.7ms_Astral	Homo sapiens	1.7ms_Astral	300	2-Th	1.7 ms	380-980	Vanquish	Trap-Elue	1	2um, 100 A, 150um x 15cm	Astral Zoom	Titration experimnet
1.7ms_Astral	Homo sapiens	1.7ms_Astral	300	2-Th	1.7 ms	380-980	Vanquish	Trap-Elue	2	2um, 100 A, 150um x 15cm	Astral Zoom	Titration experimnet
1.7ms_Astral	Homo sapiens	1.7ms_Astral	300	2-Th	1.7 ms	380-980	Vanquish	Trap-Elue	3	2um, 100 A, 150um x 15cm	Astral Zoom	Titration experimnet
1.7ms_Astral Zoom	Homo sapiens	1.7ms_Astral Zoom	300	2-Th	1.7 ms	380-980	Vanquish	Trap-Elue	1	2um, 100 A, 150um x 15cm	Astral	Titration experimnet
1.7ms_Astral Zoom	Homo sapiens	1.7ms_Astral Zoom	300	2-Th	1.7 ms	380-980	Vanquish	Trap-Elue	2	2um, 100 A, 150um x 15cm	Astral	Titration experimnet
1.7ms_Astral Zoom	Homo sapiens	1.7ms_Astral Zoom	300	2-Th	1.7 ms	380-980	Vanquish	Trap-Elue	3	2um, 100 A, 150um x 15cm	Astral	Titration experimnet
1.8ms_Astral	Homo sapiens	1.8ms_Astral	300	2-Th	1.8 ms	380-980	Vanquish	Trap-Elue	1	2um, 100 A, 150um x 15cm	Astral Zoom	Titration experimnet
1.8ms_Astral	Homo sapiens	1.8ms_Astral	300	2-Th	1.8 ms	380-980	Vanquish	Trap-Elue	2	2um, 100 A, 150um x 15cm	Astral Zoom	Titration experimnet
1.8ms_Astral	Homo sapiens	1.8ms_Astral	300	2-Th	1.8 ms	380-980	Vanquish	Trap-Elue	3	2um, 100 A, 150um x 15cm	Astral Zoom	Titration experimnet
1.8ms_Astral Zoom	Homo sapiens	1.8ms_Astral Zoom	300	2-Th	1.8 ms	380-980	Vanquish	Trap-Elue	1	2um, 100 A, 150um x 15cm	Astral	Titration experimnet
1.8ms_Astral Zoom	Homo sapiens	1.8ms_Astral Zoom	300	2-Th	1.8 ms	380-980	Vanquish	Trap-Elue	2	2um, 100 A, 150um x 15cm	Astral	Titration experimnet
1.8ms_Astral Zoom	Homo sapiens	1.8ms_Astral Zoom	300	2-Th	1.8 ms	380-980	Vanquish	Trap-Elue	3	2um, 100 A, 150um x 15cm	Astral	Titration experimnet
1.9ms_Astral	Homo sapiens	1.9ms_Astral	300	2-Th	1.9 ms	380-980	Vanquish	Trap-Elue	1	2um, 100 A, 150um x 15cm	Astral Zoom	Titration experimnet
1.9ms_Astral	Homo sapiens	1.9ms_Astral	300	2-Th	1.9 ms	380-980	Vanquish	Trap-Elue	2	2um, 100 A, 150um x 15cm	Astral Zoom	Titration experimnet
1.9ms_Astral	Homo sapiens	1.9ms_Astral	300	2-Th	1.9 ms	380-980	Vanquish	Trap-Elue	3	2um, 100 A, 150um x 15cm	Astral Zoom	Titration experimnet
1.9ms_Astral Zoom	Homo sapiens	1.9ms_Astral Zoom	300	2-Th	1.9 ms	380-980	Vanquish	Trap-Elue	1	2um, 100 A, 150um x 15cm	Astral	Titration experimnet
1.9ms_Astral Zoom	Homo sapiens	1.9ms_Astral Zoom	300	2-Th	1.9 ms	380-980	Vanquish	Trap-Elue	2	2um, 100 A, 150um x 15cm	Astral	Titration experimnet
1.9ms_Astral Zoom	Homo sapiens	1.9ms_Astral Zoom	300	2-Th	1.9 ms	380-980	Vanquish	Trap-Elue	3	2um, 100 A, 150um x 15cm	Astral	Titration experimnet
2.0ms_Astral	Homo sapiens	2.0ms_Astral	300	2-Th	2.0 ms	380-980	Vanquish	Trap-Elue	1	2um, 100 A, 150um x 15cm	Astral Zoom	Titration experimnet
2.0ms_Astral	Homo sapiens	2.0ms_Astral	300	2-Th	2.0 ms	380-980	Vanquish	Trap-Elue	2	2um, 100 A, 150um x 15cm	Astral Zoom	Titration experimnet
2.0ms_Astral	Homo sapiens	2.0ms_Astral	300	2-Th	2.0 ms	380-980	Vanquish	Trap-Elue	3	2um, 100 A, 150um x 15cm	Astral Zoom	Titration experimnet
2.0ms_Astral Zoom	Homo sapiens	2.0ms_Astral Zoom	300	2-Th	2.0 ms	380-980	Vanquish	Trap-Elue	1	2um, 100 A, 150um x 15cm	Astral	Titration experimnet
2.0ms_Astral Zoom	Homo sapiens	2.0ms_Astral Zoom	300	2-Th	2.0 ms	380-980	Vanquish	Trap-Elue	2	2um, 100 A, 150um x 15cm	Astral	Titration experimnet
2.0ms_Astral Zoom	Homo sapiens	2.0ms_Astral Zoom	300	2-Th	2.0 ms	380-980	Vanquish	Trap-Elue	3	2um, 100 A, 150um x 15cm	Astral	Titration experimnet
2.1ms_Astral	Homo sapiens	2.1ms_Astral	300	2-Th	2.1 ms	380-980	Vanquish	Trap-Elue	1	2um, 100 A, 150um x 15cm	Astral Zoom	Titration experimnet
2.1ms_Astral	Homo sapiens	2.1ms_Astral	300	2-Th	2.1 ms	380-980	Vanquish	Trap-Elue	2	2um, 100 A, 150um x 15cm	Astral Zoom	Titration experimnet
2.1ms_Astral	Homo sapiens	2.1ms_Astral	300	2-Th	2.1 ms	380-980	Vanquish	Trap-Elue	3	2um, 100 A, 150um x 15cm	Astral Zoom	Titration experimnet
2.1ms_Astral Zoom	Homo sapiens	2.1ms_Astral Zoom	300	2-Th	2.1 ms	380-980	Vanquish	Trap-Elue	1	2um, 100 A, 150um x 15cm	Astral	Titration experimnet
2.1ms_Astral Zoom	Homo sapiens	2.1ms_Astral Zoom	300	2-Th	2.1 ms	380-980	Vanquish	Trap-Elue	2	2um, 100 A, 150um x 15cm	Astral	Titration experimnet
2.1ms_Astral Zoom	Homo sapiens	2.1ms_Astral Zoom	300	2-Th	2.1 ms	380-980	Vanquish	Trap-Elue	3	2um, 100 A, 150um x 15cm	Astral	Titration experimnet
2.2ms_Astral	Homo sapiens	2.2ms_Astral	300	2-Th	2.2 ms	380-980	Vanquish	Trap-Elue	1	2um, 100 A, 150um x 15cm	Astral Zoom	Titration experimnet
2.2ms_Astral	Homo sapiens	2.2ms_Astral	300	2-Th	2.2 ms	380-980	Vanquish	Trap-Elue	2	2um, 100 A, 150um x 15cm	Astral Zoom	Titration experimnet
2.2ms_Astral	Homo sapiens	2.2ms_Astral	300	2-Th	2.2 ms	380-980	Vanquish	Trap-Elue	3	2um, 100 A, 150um x 15cm	Astral Zoom	Titration experimnet
2.2ms_Astral Zoom	Homo sapiens	2.2ms_Astral Zoom	300	2-Th	2.2 ms	380-980	Vanquish	Trap-Elue	1	2um, 100 A, 150um x 15cm	Astral	Titration experimnet
2.2ms_Astral Zoom	Homo sapiens	2.2ms_Astral Zoom	300	2-Th	2.2 ms	380-980	Vanquish	Trap-Elue	2	2um, 100 A, 150um x 15cm	Astral	Titration experimnet
2.2ms_Astral Zoom	Homo sapiens	2.2ms_Astral Zoom	300	2-Th	2.2 ms	380-980	Vanquish	Trap-Elue	3	2um, 100 A, 150um x 15cm	Astral	Titration experimnet
2.3ms_Astral	Homo sapiens	2.3ms_Astral	300	2-Th	2.3 ms	380-980	Vanquish	Trap-Elue	1	2um, 100 A, 150um x 15cm	Astral Zoom	Titration experimnet
2.3ms_Astral	Homo sapiens	2.3ms_Astral	300	2-Th	2.3 ms	380-980	Vanquish	Trap-Elue	2	2um, 100 A, 150um x 15cm	Astral Zoom	Titration experimnet
2.3ms_Astral	Homo sapiens	2.3ms_Astral	300	2-Th	2.3 ms	380-980	Vanquish	Trap-Elue	3	2um, 100 A, 150um x 15cm	Astral Zoom	Titration experimnet
2.3ms_Astral Zoom	Homo sapiens	2.3ms_Astral Zoom	300	2-Th	2.3 ms	380-980	Vanquish	Trap-Elue	1	2um, 100 A, 150um x 15cm	Astral	Titration experimnet
2.3ms_Astral Zoom	Homo sapiens	2.3ms_Astral Zoom	300	2-Th	2.3 ms	380-980	Vanquish	Trap-Elue	2	2um, 100 A, 150um x 15cm	Astral	Titration experimnet
2.3ms_Astral Zoom	Homo sapiens	2.3ms_Astral Zoom	300	2-Th	2.3 ms	380-980	Vanquish	Trap-Elue	3	2um, 100 A, 150um x 15cm	Astral	Titration experimnet
2.4ms_Astral	Homo sapiens	2.4ms_Astral	300	2-Th	2.4 ms	380-980	Vanquish	Trap-Elue	1	2um, 100 A, 150um x 15cm	Astral Zoom	Titration experimnet
2.4ms_Astral	Homo sapiens	2.4ms_Astral	300	2-Th	2.4 ms	380-980	Vanquish	Trap-Elue	2	2um, 100 A, 150um x 15cm	Astral Zoom	Titration experimnet
2.4ms_Astral	Homo sapiens	2.4ms_Astral	300	2-Th	2.4 ms	380-980	Vanquish	Trap-Elue	3	2um, 100 A, 150um x 15cm	Astral Zoom	Titration experimnet
2.4ms_Astral Zoom	Homo sapiens	2.4ms_Astral Zoom	300	2-Th	2.4 ms	380-980	Vanquish	Trap-Elue	1	2um, 100 A, 150um x 15cm	Astral	Titration experimnet
2.4ms_Astral Zoom	Homo sapiens	2.4ms_Astral Zoom	300	2-Th	2.4 ms	380-980	Vanquish	Trap-Elue	2	2um, 100 A, 150um x 15cm	Astral	Titration experimnet
2.4ms_Astral Zoom	Homo sapiens	2.4ms_Astral Zoom	300	2-Th	2.4 ms	380-980	Vanquish	Trap-Elue	3	2um, 100 A, 150um x 15cm	Astral	Titration experimnet
2.5ms_Astral	Homo sapiens	2.5ms_Astral	300	2-Th	2.5 ms	380-980	Vanquish	Trap-Elue	1	2um, 100 A, 150um x 15cm	Astral Zoom	Titration experimnet
2.5ms_Astral	Homo sapiens	2.5ms_Astral	300	2-Th	2.5 ms	380-980	Vanquish	Trap-Elue	2	2um, 100 A, 150um x 15cm	Astral Zoom	Titration experimnet
2.5ms_Astral	Homo sapiens	2.5ms_Astral	300	2-Th	2.5 ms	380-980	Vanquish	Trap-Elue	3	2um, 100 A, 150um x 15cm	Astral Zoom	Titration experimnet
2.5ms_Astral Zoom	Homo sapiens	2.5ms_Astral Zoom	300	2-Th	2.5 ms	380-980	Vanquish	Trap-Elue	1	2um, 100 A, 150um x 15cm	Astral	Titration experimnet
2.5ms_Astral Zoom	Homo sapiens	2.5ms_Astral Zoom	300	2-Th	2.5 ms	380-980	Vanquish	Trap-Elue	2	2um, 100 A, 150um x 15cm	Astral	Titration experimnet
2.5ms_Astral Zoom	Homo sapiens	2.5ms_Astral Zoom	300	2-Th	2.5 ms	380-980	Vanquish	Trap-Elue	3	2um, 100 A, 150um x 15cm	Astral	Titration experimnet
2.6ms_Astral	Homo sapiens	2.6ms_Astral	300	2-Th	2.6 ms	380-980	Vanquish	Trap-Elue	1	2um, 100 A, 150um x 15cm	Astral Zoom	Titration experimnet
2.6ms_Astral	Homo sapiens	2.6ms_Astral	300	2-Th	2.6 ms	380-980	Vanquish	Trap-Elue	2	2um, 100 A, 150um x 15cm	Astral Zoom	Titration experimnet
2.6ms_Astral	Homo sapiens	2.6ms_Astral	300	2-Th	2.6 ms	380-980	Vanquish	Trap-Elue	3	2um, 100 A, 150um x 15cm	Astral Zoom	Titration experimnet
2.6ms_Astral Zoom	Homo sapiens	2.6ms_Astral Zoom	300	2-Th	2.6 ms	380-980	Vanquish	Trap-Elue	1	2um, 100 A, 150um x 15cm	Astral	Titration experimnet
2.6ms_Astral Zoom	Homo sapiens	2.6ms_Astral Zoom	300	2-Th	2.6 ms	380-980	Vanquish	Trap-Elue	2	2um, 100 A, 150um x 15cm	Astral	Titration experimnet
2.6ms_Astral Zoom	Homo sapiens	2.6ms_Astral Zoom	300	2-Th	2.6 ms	380-980	Vanquish	Trap-Elue	3	2um, 100 A, 150um x 15cm	Astral	Titration experimnet
2.7ms_Astral	Homo sapiens	2.7ms_Astral	300	2-Th	2.7 ms	380-980	Vanquish	Trap-Elue	1	2um, 100 A, 150um x 15cm	Astral Zoom	Titration experimnet
2.7ms_Astral	Homo sapiens	2.7ms_Astral	300	2-Th	2.7 ms	380-980	Vanquish	Trap-Elue	2	2um, 100 A, 150um x 15cm	Astral Zoom	Titration experimnet
2.7ms_Astral	Homo sapiens	2.7ms_Astral	300	2-Th	2.7 ms	380-980	Vanquish	Trap-Elue	3	2um, 100 A, 150um x 15cm	Astral Zoom	Titration experimnet
2.7ms_Astral Zoom	Homo sapiens	2.7ms_Astral Zoom	300	2-Th	2.7 ms	380-980	Vanquish	Trap-Elue	1	2um, 100 A, 150um x 15cm	Astral	Titration experimnet
2.7ms_Astral Zoom	Homo sapiens	2.7ms_Astral Zoom	300	2-Th	2.7 ms	380-980	Vanquish	Trap-Elue	2	2um, 100 A, 150um x 15cm	Astral	Titration experimnet
2.7ms_Astral Zoom	Homo sapiens	2.7ms_Astral Zoom	300	2-Th	2.7 ms	380-980	Vanquish	Trap-Elue	3	2um, 100 A, 150um x 15cm	Astral	Titration experimnet
2.8ms_Astral	Homo sapiens	2.8ms_Astral	300	2-Th	2.8 ms	380-980	Vanquish	Trap-Elue	1	2um, 100 A, 150um x 15cm	Astral Zoom	Titration experimnet
2.8ms_Astral	Homo sapiens	2.8ms_Astral	300	2-Th	2.8 ms	380-980	Vanquish	Trap-Elue	2	2um, 100 A, 150um x 15cm	Astral Zoom	Titration experimnet
2.8ms_Astral	Homo sapiens	2.8ms_Astral	300	2-Th	2.8 ms	380-980	Vanquish	Trap-Elue	3	2um, 100 A, 150um x 15cm	Astral Zoom	Titration experimnet
2.8ms_Astral Zoom	Homo sapiens	2.8ms_Astral Zoom	300	2-Th	2.8 ms	380-980	Vanquish	Trap-Elue	1	2um, 100 A, 150um x 15cm	Astral	Titration experimnet
2.8ms_Astral Zoom	Homo sapiens	2.8ms_Astral Zoom	300	2-Th	2.8 ms	380-980	Vanquish	Trap-Elue	2	2um, 100 A, 150um x 15cm	Astral	Titration experimnet
2.8ms_Astral Zoom	Homo sapiens	2.8ms_Astral Zoom	300	2-Th	2.8 ms	380-980	Vanquish	Trap-Elue	3	2um, 100 A, 150um x 15cm	Astral	Titration experimnet
2.9ms_Astral	Homo sapiens	2.9ms_Astral	300	2-Th	2.9 ms	380-980	Vanquish	Trap-Elue	1	2um, 100 A, 150um x 15cm	Astral Zoom	Titration experimnet
2.9ms_Astral	Homo sapiens	2.9ms_Astral	300	2-Th	2.9 ms	380-980	Vanquish	Trap-Elue	2	2um, 100 A, 150um x 15cm	Astral Zoom	Titration experimnet
2.9ms_Astral	Homo sapiens	2.9ms_Astral	300	2-Th	2.9 ms	380-980	Vanquish	Trap-Elue	3	2um, 100 A, 150um x 15cm	Astral Zoom	Titration experimnet
2.9ms_Astral Zoom	Homo sapiens	2.9ms_Astral Zoom	300	2-Th	2.9 ms	380-980	Vanquish	Trap-Elue	1	2um, 100 A, 150um x 15cm	Astral	Titration experimnet
2.9ms_Astral Zoom	Homo sapiens	2.9ms_Astral Zoom	300	2-Th	2.9 ms	380-980	Vanquish	Trap-Elue	2	2um, 100 A, 150um x 15cm	Astral	Titration experimnet
2.9ms_Astral Zoom	Homo sapiens	2.9ms_Astral Zoom	300	2-Th	2.9 ms	380-980	Vanquish	Trap-Elue	3	2um, 100 A, 150um x 15cm	Astral	Titration experimnet
3.0ms_Astral	Homo sapiens	3.0ms_Astral	300	2-Th	3.0 ms	380-980	Vanquish	Trap-Elue	1	2um, 100 A, 150um x 15cm	Astral Zoom	Titration experimnet
3.0ms_Astral	Homo sapiens	3.0ms_Astral	300	2-Th	3.0 ms	380-980	Vanquish	Trap-Elue	2	2um, 100 A, 150um x 15cm	Astral Zoom	Titration experimnet
3.0ms_Astral	Homo sapiens	3.0ms_Astral	300	2-Th	3.0 ms	380-980	Vanquish	Trap-Elue	3	2um, 100 A, 150um x 15cm	Astral Zoom	Titration experimnet
3.0ms_Astral Zoom	Homo sapiens	3.0ms_Astral Zoom	300	2-Th	3.0 ms	380-980	Vanquish	Trap-Elue	1	2um, 100 A, 150um x 15cm	Astral	Titration experimnet
3.0ms_Astral Zoom	Homo sapiens	3.0ms_Astral Zoom	300	2-Th	3.0 ms	380-980	Vanquish	Trap-Elue	2	2um, 100 A, 150um x 15cm	Astral	Titration experimnet
3.0ms_Astral Zoom	Homo sapiens	3.0ms_Astral Zoom	300	2-Th	3.0 ms	380-980	Vanquish	Trap-Elue	3	2um, 100 A, 150um x 15cm	Astral	Titration experimnet
3.1ms_Astral	Homo sapiens	3.1ms_Astral	300	2-Th	3.1 ms	380-980	Vanquish	Trap-Elue	1	2um, 100 A, 150um x 15cm	Astral Zoom	Titration experimnet
3.1ms_Astral	Homo sapiens	3.1ms_Astral	300	2-Th	3.1 ms	380-980	Vanquish	Trap-Elue	2	2um, 100 A, 150um x 15cm	Astral Zoom	Titration experimnet
3.1ms_Astral	Homo sapiens	3.1ms_Astral	300	2-Th	3.1 ms	380-980	Vanquish	Trap-Elue	3	2um, 100 A, 150um x 15cm	Astral Zoom	Titration experimnet
3.1ms_Astral Zoom	Homo sapiens	3.1ms_Astral Zoom	300	2-Th	3.1 ms	380-980	Vanquish	Trap-Elue	1	2um, 100 A, 150um x 15cm	Astral	Titration experimnet
3.1ms_Astral Zoom	Homo sapiens	3.1ms_Astral Zoom	300	2-Th	3.1 ms	380-980	Vanquish	Trap-Elue	2	2um, 100 A, 150um x 15cm	Astral	Titration experimnet
3.1ms_Astral Zoom	Homo sapiens	3.1ms_Astral Zoom	300	2-Th	3.1 ms	380-980	Vanquish	Trap-Elue	3	2um, 100 A, 150um x 15cm	Astral	Titration experimnet
3.2ms_Astral	Homo sapiens	3.2ms_Astral	300	2-Th	3.2 ms	380-980	Vanquish	Trap-Elue	1	2um, 100 A, 150um x 15cm	Astral Zoom	Titration experimnet
3.2ms_Astral	Homo sapiens	3.2ms_Astral	300	2-Th	3.2 ms	380-980	Vanquish	Trap-Elue	2	2um, 100 A, 150um x 15cm	Astral Zoom	Titration experimnet
3.2ms_Astral	Homo sapiens	3.2ms_Astral	300	2-Th	3.2 ms	380-980	Vanquish	Trap-Elue	3	2um, 100 A, 150um x 15cm	Astral Zoom	Titration experimnet
3.2ms_Astral Zoom	Homo sapiens	3.2ms_Astral Zoom	300	2-Th	3.2 ms	380-980	Vanquish	Trap-Elue	1	2um, 100 A, 150um x 15cm	Astral	Titration experimnet
3.2ms_Astral Zoom	Homo sapiens	3.2ms_Astral Zoom	300	2-Th	3.2 ms	380-980	Vanquish	Trap-Elue	2	2um, 100 A, 150um x 15cm	Astral	Titration experimnet
3.2ms_Astral Zoom	Homo sapiens	3.2ms_Astral Zoom	300	2-Th	3.2 ms	380-980	Vanquish	Trap-Elue	3	2um, 100 A, 150um x 15cm	Astral	Titration experimnet
3.3ms_Astral	Homo sapiens	3.3ms_Astral	300	2-Th	3.3 ms	380-980	Vanquish	Trap-Elue	1	2um, 100 A, 150um x 15cm	Astral Zoom	Titration experimnet
3.3ms_Astral	Homo sapiens	3.3ms_Astral	300	2-Th	3.3 ms	380-980	Vanquish	Trap-Elue	2	2um, 100 A, 150um x 15cm	Astral Zoom	Titration experimnet
3.3ms_Astral	Homo sapiens	3.3ms_Astral	300	2-Th	3.3 ms	380-980	Vanquish	Trap-Elue	3	2um, 100 A, 150um x 15cm	Astral Zoom	Titration experimnet
3.3ms_Astral Zoom	Homo sapiens	3.3ms_Astral Zoom	300	2-Th	3.3 ms	380-980	Vanquish	Trap-Elue	1	2um, 100 A, 150um x 15cm	Astral	Titration experimnet
3.3ms_Astral Zoom	Homo sapiens	3.3ms_Astral Zoom	300	2-Th	3.3 ms	380-980	Vanquish	Trap-Elue	2	2um, 100 A, 150um x 15cm	Astral	Titration experimnet
3.3ms_Astral Zoom	Homo sapiens	3.3ms_Astral Zoom	300	2-Th	3.3 ms	380-980	Vanquish	Trap-Elue	3	2um, 100 A, 150um x 15cm	Astral	Titration experimnet
3.4ms_Astral	Homo sapiens	3.4ms_Astral	300	2-Th	3.4 ms	380-980	Vanquish	Trap-Elue	1	2um, 100 A, 150um x 15cm	Astral Zoom	Titration experimnet
3.4ms_Astral	Homo sapiens	3.4ms_Astral	300	2-Th	3.4 ms	380-980	Vanquish	Trap-Elue	2	2um, 100 A, 150um x 15cm	Astral Zoom	Titration experimnet
3.4ms_Astral	Homo sapiens	3.4ms_Astral	300	2-Th	3.4 ms	380-980	Vanquish	Trap-Elue	3	2um, 100 A, 150um x 15cm	Astral Zoom	Titration experimnet
3.4ms_Astral Zoom	Homo sapiens	3.4ms_Astral Zoom	300	2-Th	3.4 ms	380-980	Vanquish	Trap-Elue	1	2um, 100 A, 150um x 15cm	Astral	Titration experimnet
3.4ms_Astral Zoom	Homo sapiens	3.4ms_Astral Zoom	300	2-Th	3.4 ms	380-980	Vanquish	Trap-Elue	2	2um, 100 A, 150um x 15cm	Astral	Titration experimnet
3.4ms_Astral Zoom	Homo sapiens	3.4ms_Astral Zoom	300	2-Th	3.4 ms	380-980	Vanquish	Trap-Elue	3	2um, 100 A, 150um x 15cm	Astral	Titration experimnet
3.5ms_Astral	Homo sapiens	3.5ms_Astral	300	2-Th	3.5 ms	380-980	Vanquish	Trap-Elue	1	2um, 100 A, 150um x 15cm	Astral Zoom	Titration experimnet
3.5ms_Astral	Homo sapiens	3.5ms_Astral	300	2-Th	3.5 ms	380-980	Vanquish	Trap-Elue	2	2um, 100 A, 150um x 15cm	Astral Zoom	Titration experimnet
3.5ms_Astral	Homo sapiens	3.5ms_Astral	300	2-Th	3.5 ms	380-980	Vanquish	Trap-Elue	3	2um, 100 A, 150um x 15cm	Astral Zoom	Titration experimnet
3.5ms_Astral Zoom	Homo sapiens	3.5ms_Astral Zoom	300	2-Th	3.5 ms	380-980	Vanquish	Trap-Elue	1	2um, 100 A, 150um x 15cm	Astral	Titration experimnet
3.5ms_Astral Zoom	Homo sapiens	3.5ms_Astral Zoom	300	2-Th	3.5 ms	380-980	Vanquish	Trap-Elue	2	2um, 100 A, 150um x 15cm	Astral	Titration experimnet
3.5ms_Astral Zoom	Homo sapiens	3.5ms_Astral Zoom	300	2-Th	3.5 ms	380-980	Vanquish	Trap-Elue	3	2um, 100 A, 150um x 15cm	Astral	Titration experimnet
3.6ms_Astral	Homo sapiens	3.6ms_Astral	300	2-Th	3.6 ms	380-980	Vanquish	Trap-Elue	1	2um, 100 A, 150um x 15cm	Astral Zoom	Titration experimnet
3.6ms_Astral	Homo sapiens	3.6ms_Astral	300	2-Th	3.6 ms	380-980	Vanquish	Trap-Elue	2	2um, 100 A, 150um x 15cm	Astral Zoom	Titration experimnet
3.6ms_Astral	Homo sapiens	3.6ms_Astral	300	2-Th	3.6 ms	380-980	Vanquish	Trap-Elue	3	2um, 100 A, 150um x 15cm	Astral Zoom	Titration experimnet
3.6ms_Astral Zoom	Homo sapiens	3.6ms_Astral Zoom	300	2-Th	3.6 ms	380-980	Vanquish	Trap-Elue	1	2um, 100 A, 150um x 15cm	Astral	Titration experimnet
3.6ms_Astral Zoom	Homo sapiens	3.6ms_Astral Zoom	300	2-Th	3.6 ms	380-980	Vanquish	Trap-Elue	2	2um, 100 A, 150um x 15cm	Astral	Titration experimnet
3.6ms_Astral Zoom	Homo sapiens	3.6ms_Astral Zoom	300	2-Th	3.6 ms	380-980	Vanquish	Trap-Elue	3	2um, 100 A, 150um x 15cm	Astral	Titration experimnet
3.7ms_Astral	Homo sapiens	3.7ms_Astral	300	2-Th	3.7 ms	380-980	Vanquish	Trap-Elue	1	2um, 100 A, 150um x 15cm	Astral Zoom	Titration experimnet
3.7ms_Astral	Homo sapiens	3.7ms_Astral	300	2-Th	3.7 ms	380-980	Vanquish	Trap-Elue	2	2um, 100 A, 150um x 15cm	Astral Zoom	Titration experimnet
3.7ms_Astral	Homo sapiens	3.7ms_Astral	300	2-Th	3.7 ms	380-980	Vanquish	Trap-Elue	3	2um, 100 A, 150um x 15cm	Astral Zoom	Titration experimnet
3.7ms_Astral Zoom	Homo sapiens	3.7ms_Astral Zoom	300	2-Th	3.7 ms	380-980	Vanquish	Trap-Elue	1	2um, 100 A, 150um x 15cm	Astral	Titration experimnet
3.7ms_Astral Zoom	Homo sapiens	3.7ms_Astral Zoom	300	2-Th	3.7 ms	380-980	Vanquish	Trap-Elue	2	2um, 100 A, 150um x 15cm	Astral	Titration experimnet
3.7ms_Astral Zoom	Homo sapiens	3.7ms_Astral Zoom	300	2-Th	3.7 ms	380-980	Vanquish	Trap-Elue	3	2um, 100 A, 150um x 15cm	Astral	Titration experimnet
3.8ms_Astral	Homo sapiens	3.8ms_Astral	300	2-Th	3.8 ms	380-980	Vanquish	Trap-Elue	1	2um, 100 A, 150um x 15cm	Astral Zoom	Titration experimnet
3.8ms_Astral	Homo sapiens	3.8ms_Astral	300	2-Th	3.8 ms	380-980	Vanquish	Trap-Elue	2	2um, 100 A, 150um x 15cm	Astral Zoom	Titration experimnet
3.8ms_Astral	Homo sapiens	3.8ms_Astral	300	2-Th	3.8 ms	380-980	Vanquish	Trap-Elue	3	2um, 100 A, 150um x 15cm	Astral Zoom	Titration experimnet
3.8ms_Astral Zoom	Homo sapiens	3.8ms_Astral Zoom	300	2-Th	3.8 ms	380-980	Vanquish	Trap-Elue	1	2um, 100 A, 150um x 15cm	Astral	Titration experimnet
3.8ms_Astral Zoom	Homo sapiens	3.8ms_Astral Zoom	300	2-Th	3.8 ms	380-980	Vanquish	Trap-Elue	2	2um, 100 A, 150um x 15cm	Astral	Titration experimnet
3.8ms_Astral Zoom	Homo sapiens	3.8ms_Astral Zoom	300	2-Th	3.8 ms	380-980	Vanquish	Trap-Elue	3	2um, 100 A, 150um x 15cm	Astral	Titration experimnet
3.9ms_Astral	Homo sapiens	3.9ms_Astral	300	2-Th	3.9 ms	380-980	Vanquish	Trap-Elue	1	2um, 100 A, 150um x 15cm	Astral Zoom	Titration experimnet
3.9ms_Astral	Homo sapiens	3.9ms_Astral	300	2-Th	3.9 ms	380-980	Vanquish	Trap-Elue	2	2um, 100 A, 150um x 15cm	Astral Zoom	Titration experimnet
3.9ms_Astral	Homo sapiens	3.9ms_Astral	300	2-Th	3.9 ms	380-980	Vanquish	Trap-Elue	3	2um, 100 A, 150um x 15cm	Astral Zoom	Titration experimnet
3.9ms_Astral Zoom	Homo sapiens	3.9ms_Astral Zoom	300	2-Th	3.9 ms	380-980	Vanquish	Trap-Elue	1	2um, 100 A, 150um x 15cm	Astral	Titration experimnet
3.9ms_Astral Zoom	Homo sapiens	3.9ms_Astral Zoom	300	2-Th	3.9 ms	380-980	Vanquish	Trap-Elue	2	2um, 100 A, 150um x 15cm	Astral	Titration experimnet
3.9ms_Astral Zoom	Homo sapiens	3.9ms_Astral Zoom	300	2-Th	3.9 ms	380-980	Vanquish	Trap-Elue	3	2um, 100 A, 150um x 15cm	Astral	Titration experimnet
4.0ms_Astral	Homo sapiens	4.0ms_Astral	300	2-Th	4.0 ms	380-980	Vanquish	Trap-Elue	1	2um, 100 A, 150um x 15cm	Astral Zoom	Titration experimnet
4.0ms_Astral	Homo sapiens	4.0ms_Astral	300	2-Th	4.0 ms	380-980	Vanquish	Trap-Elue	2	2um, 100 A, 150um x 15cm	Astral Zoom	Titration experimnet
4.0ms_Astral	Homo sapiens	4.0ms_Astral	300	2-Th	4.0 ms	380-980	Vanquish	Trap-Elue	3	2um, 100 A, 150um x 15cm	Astral Zoom	Titration experimnet
4.0ms_Astral Zoom	Homo sapiens	4.0ms_Astral Zoom	300	2-Th	4.0 ms	380-980	Vanquish	Trap-Elue	1	2um, 100 A, 150um x 15cm	Astral	Titration experimnet
4.0ms_Astral Zoom	Homo sapiens	4.0ms_Astral Zoom	300	2-Th	4.0 ms	380-980	Vanquish	Trap-Elue	2	2um, 100 A, 150um x 15cm	Astral	Titration experimnet
4.0ms_Astral Zoom	Homo sapiens	4.0ms_Astral Zoom	300	2-Th	4.0 ms	380-980	Vanquish	Trap-Elue	3	2um, 100 A, 150um x 15cm	Astral	Titration experimnet
4.1ms_Astral	Homo sapiens	4.1ms_Astral	300	2-Th	4.1 ms	380-980	Vanquish	Trap-Elue	1	2um, 100 A, 150um x 15cm	Astral Zoom	Titration experimnet
4.1ms_Astral	Homo sapiens	4.1ms_Astral	300	2-Th	4.1 ms	380-980	Vanquish	Trap-Elue	2	2um, 100 A, 150um x 15cm	Astral Zoom	Titration experimnet
4.1ms_Astral	Homo sapiens	4.1ms_Astral	300	2-Th	4.1 ms	380-980	Vanquish	Trap-Elue	3	2um, 100 A, 150um x 15cm	Astral Zoom	Titration experimnet
4.1ms_Astral Zoom	Homo sapiens	4.1ms_Astral Zoom	300	2-Th	4.1 ms	380-980	Vanquish	Trap-Elue	1	2um, 100 A, 150um x 15cm	Astral	Titration experimnet
4.1ms_Astral Zoom	Homo sapiens	4.1ms_Astral Zoom	300	2-Th	4.1 ms	380-980	Vanquish	Trap-Elue	2	2um, 100 A, 150um x 15cm	Astral	Titration experimnet
4.1ms_Astral Zoom	Homo sapiens	4.1ms_Astral Zoom	300	2-Th	4.1 ms	380-980	Vanquish	Trap-Elue	3	2um, 100 A, 150um x 15cm	Astral	Titration experimnet
4.2ms_Astral	Homo sapiens	4.2ms_Astral	300	2-Th	4.2 ms	380-980	Vanquish	Trap-Elue	1	2um, 100 A, 150um x 15cm	Astral Zoom	Titration experimnet
4.2ms_Astral	Homo sapiens	4.2ms_Astral	301	2-Th	4.2 ms	380-980	Vanquish	Trap-Elue	2	2um, 100 A, 150um x 15cm	Astral Zoom	Titration experimnet
4.2ms_Astral	Homo sapiens	4.2ms_Astral	302	2-Th	4.2 ms	380-980	Vanquish	Trap-Elue	3	2um, 100 A, 150um x 15cm	Astral Zoom	Titration experimnet
4.2ms_Astral Zoom	Homo sapiens	4.2ms_Astral Zoom	303	2-Th	4.2 ms	380-980	Vanquish	Trap-Elue	1	2um, 100 A, 150um x 15cm	Astral	Titration experimnet
4.2ms_Astral Zoom	Homo sapiens	4.2ms_Astral Zoom	304	2-Th	4.2 ms	380-980	Vanquish	Trap-Elue	2	2um, 100 A, 150um x 15cm	Astral	Titration experimnet
4.2ms_Astral Zoom	Homo sapiens	4.2ms_Astral Zoom	305	2-Th	4.2 ms	380-980	Vanquish	Trap-Elue	3	2um, 100 A, 150um x 15cm	Astral	Titration experimnet
4.3ms_Astral	Homo sapiens	4.3ms_Astral	306	2-Th	4.3 ms	380-980	Vanquish	Trap-Elue	1	2um, 100 A, 150um x 15cm	Astral Zoom	Titration experimnet
4.3ms_Astral	Homo sapiens	4.3ms_Astral	300	2-Th	4.3 ms	380-980	Vanquish	Trap-Elue	2	2um, 100 A, 150um x 15cm	Astral Zoom	Titration experimnet
4.3ms_Astral	Homo sapiens	4.3ms_Astral	300	2-Th	4.3 ms	380-980	Vanquish	Trap-Elue	3	2um, 100 A, 150um x 15cm	Astral Zoom	Titration experimnet
4.3ms_Astral Zoom	Homo sapiens	4.3ms_Astral Zoom	300	2-Th	4.3 ms	380-980	Vanquish	Trap-Elue	1	2um, 100 A, 150um x 15cm	Astral	Titration experimnet
4.3ms_Astral Zoom	Homo sapiens	4.3ms_Astral Zoom	300	2-Th	4.3 ms	380-980	Vanquish	Trap-Elue	2	2um, 100 A, 150um x 15cm	Astral	Titration experimnet
4.3ms_Astral Zoom	Homo sapiens	4.3ms_Astral Zoom	300	2-Th	4.3 ms	380-980	Vanquish	Trap-Elue	3	2um, 100 A, 150um x 15cm	Astral	Titration experimnet
4.4ms_Astral	Homo sapiens	4.4ms_Astral	300	2-Th	4.4 ms	380-980	Vanquish	Trap-Elue	1	2um, 100 A, 150um x 15cm	Astral Zoom	Titration experimnet
4.4ms_Astral	Homo sapiens	4.4ms_Astral	300	2-Th	4.4 ms	380-980	Vanquish	Trap-Elue	2	2um, 100 A, 150um x 15cm	Astral Zoom	Titration experimnet
4.4ms_Astral	Homo sapiens	4.4ms_Astral	300	2-Th	4.4 ms	380-980	Vanquish	Trap-Elue	3	2um, 100 A, 150um x 15cm	Astral Zoom	Titration experimnet
4.4ms_Astral Zoom	Homo sapiens	4.4ms_Astral Zoom	300	2-Th	4.4 ms	380-980	Vanquish	Trap-Elue	1	2um, 100 A, 150um x 15cm	Astral	Titration experimnet
4.4ms_Astral Zoom	Homo sapiens	4.4ms_Astral Zoom	300	2-Th	4.4 ms	380-980	Vanquish	Trap-Elue	2	2um, 100 A, 150um x 15cm	Astral	Titration experimnet
4.4ms_Astral Zoom	Homo sapiens	4.4ms_Astral Zoom	300	2-Th	4.4 ms	380-980	Vanquish	Trap-Elue	3	2um, 100 A, 150um x 15cm	Astral	Titration experimnet
4.5ms_Astral	Homo sapiens	4.5ms_Astral	300	2-Th	4.5 ms	380-980	Vanquish	Trap-Elue	1	2um, 100 A, 150um x 15cm	Astral Zoom	Titration experimnet
4.5ms_Astral	Homo sapiens	4.5ms_Astral	300	2-Th	4.5 ms	380-980	Vanquish	Trap-Elue	2	2um, 100 A, 150um x 15cm	Astral Zoom	Titration experimnet
4.5ms_Astral	Homo sapiens	4.5ms_Astral	300	2-Th	4.5 ms	380-980	Vanquish	Trap-Elue	3	2um, 100 A, 150um x 15cm	Astral Zoom	Titration experimnet
4.5ms_Astral Zoom	Homo sapiens	4.5ms_Astral Zoom	300	2-Th	4.5 ms	380-980	Vanquish	Trap-Elue	1	2um, 100 A, 150um x 15cm	Astral	Titration experimnet
4.5ms_Astral Zoom	Homo sapiens	4.5ms_Astral Zoom	300	2-Th	4.5 ms	380-980	Vanquish	Trap-Elue	2	2um, 100 A, 150um x 15cm	Astral	Titration experimnet
4.5ms_Astral Zoom	Homo sapiens	4.5ms_Astral Zoom	300	2-Th	4.5 ms	380-980	Vanquish	Trap-Elue	3	2um, 100 A, 150um x 15cm	Astral	Titration experimnet
4.6ms_Astral	Homo sapiens	4.6ms_Astral	300	2-Th	4.6 ms	380-980	Vanquish	Trap-Elue	1	2um, 100 A, 150um x 15cm	Astral Zoom	Titration experimnet
4.6ms_Astral	Homo sapiens	4.6ms_Astral	300	2-Th	4.6 ms	380-980	Vanquish	Trap-Elue	2	2um, 100 A, 150um x 15cm	Astral Zoom	Titration experimnet
4.6ms_Astral	Homo sapiens	4.6ms_Astral	300	2-Th	4.6 ms	380-980	Vanquish	Trap-Elue	3	2um, 100 A, 150um x 15cm	Astral Zoom	Titration experimnet
4.6ms_Astral Zoom	Homo sapiens	4.6ms_Astral Zoom	300	2-Th	4.6 ms	380-980	Vanquish	Trap-Elue	1	2um, 100 A, 150um x 15cm	Astral	Titration experimnet
4.6ms_Astral Zoom	Homo sapiens	4.6ms_Astral Zoom	300	2-Th	4.6 ms	380-980	Vanquish	Trap-Elue	2	2um, 100 A, 150um x 15cm	Astral	Titration experimnet
4.6ms_Astral Zoom	Homo sapiens	4.6ms_Astral Zoom	300	2-Th	4.6 ms	380-980	Vanquish	Trap-Elue	3	2um, 100 A, 150um x 15cm	Astral	Titration experimnet
4.7ms_Astral	Homo sapiens	4.7ms_Astral	300	2-Th	4.7 ms	380-980	Vanquish	Trap-Elue	1	2um, 100 A, 150um x 15cm	Astral Zoom	Titration experimnet
4.7ms_Astral	Homo sapiens	4.7ms_Astral	300	2-Th	4.7 ms	380-980	Vanquish	Trap-Elue	2	2um, 100 A, 150um x 15cm	Astral Zoom	Titration experimnet
4.7ms_Astral	Homo sapiens	4.7ms_Astral	300	2-Th	4.7 ms	380-980	Vanquish	Trap-Elue	3	2um, 100 A, 150um x 15cm	Astral Zoom	Titration experimnet
4.7ms_Astral Zoom	Homo sapiens	4.7ms_Astral Zoom	300	2-Th	4.7 ms	380-980	Vanquish	Trap-Elue	1	2um, 100 A, 150um x 15cm	Astral	Titration experimnet
4.7ms_Astral Zoom	Homo sapiens	4.7ms_Astral Zoom	300	2-Th	4.7 ms	380-980	Vanquish	Trap-Elue	2	2um, 100 A, 150um x 15cm	Astral	Titration experimnet
4.7ms_Astral Zoom	Homo sapiens	4.7ms_Astral Zoom	300	2-Th	4.7 ms	380-980	Vanquish	Trap-Elue	3	2um, 100 A, 150um x 15cm	Astral	Titration experimnet
4.8ms_Astral	Homo sapiens	4.8ms_Astral	300	2-Th	4.8 ms	380-980	Vanquish	Trap-Elue	1	2um, 100 A, 150um x 15cm	Astral Zoom	Titration experimnet
4.8ms_Astral	Homo sapiens	4.8ms_Astral	300	2-Th	4.8 ms	380-980	Vanquish	Trap-Elue	2	2um, 100 A, 150um x 15cm	Astral Zoom	Titration experimnet
4.8ms_Astral	Homo sapiens	4.8ms_Astral	300	2-Th	4.8 ms	380-980	Vanquish	Trap-Elue	3	2um, 100 A, 150um x 15cm	Astral Zoom	Titration experimnet
4.8ms_Astral Zoom	Homo sapiens	4.8ms_Astral Zoom	300	2-Th	4.8 ms	380-980	Vanquish	Trap-Elue	1	2um, 100 A, 150um x 15cm	Astral	Titration experimnet
4.8ms_Astral Zoom	Homo sapiens	4.8ms_Astral Zoom	300	2-Th	4.8 ms	380-980	Vanquish	Trap-Elue	2	2um, 100 A, 150um x 15cm	Astral	Titration experimnet
4.8ms_Astral Zoom	Homo sapiens	4.8ms_Astral Zoom	300	2-Th	4.8 ms	380-980	Vanquish	Trap-Elue	3	2um, 100 A, 150um x 15cm	Astral	Titration experimnet
4.9ms_Astral	Homo sapiens	4.9ms_Astral	300	2-Th	4.9 ms	380-980	Vanquish	Trap-Elue	1	2um, 100 A, 150um x 15cm	Astral Zoom	Titration experimnet
4.9ms_Astral	Homo sapiens	4.9ms_Astral	300	2-Th	4.9 ms	380-980	Vanquish	Trap-Elue	2	2um, 100 A, 150um x 15cm	Astral Zoom	Titration experimnet
4.9ms_Astral	Homo sapiens	4.9ms_Astral	300	2-Th	4.9 ms	380-980	Vanquish	Trap-Elue	3	2um, 100 A, 150um x 15cm	Astral Zoom	Titration experimnet
4.9ms_Astral Zoom	Homo sapiens	4.9ms_Astral Zoom	300	2-Th	4.9 ms	380-980	Vanquish	Trap-Elue	1	2um, 100 A, 150um x 15cm	Astral	Titration experimnet
4.9ms_Astral Zoom	Homo sapiens	4.9ms_Astral Zoom	300	2-Th	4.9 ms	380-980	Vanquish	Trap-Elue	2	2um, 100 A, 150um x 15cm	Astral	Titration experimnet
4.9ms_Astral Zoom	Homo sapiens	4.9ms_Astral Zoom	300	2-Th	4.9 ms	380-980	Vanquish	Trap-Elue	3	2um, 100 A, 150um x 15cm	Astral	Titration experimnet
5.0ms_Astral	Homo sapiens	5.0ms_Astral	300	2-Th	5.0 ms	380-980	Vanquish	Trap-Elue	1	2um, 100 A, 150um x 15cm	Astral Zoom	Titration experimnet
5.0ms_Astral	Homo sapiens	5.0ms_Astral	300	2-Th	5.0 ms	380-980	Vanquish	Trap-Elue	2	2um, 100 A, 150um x 15cm	Astral Zoom	Titration experimnet
5.0ms_Astral	Homo sapiens	5.0ms_Astral	300	2-Th	5.0 ms	380-980	Vanquish	Trap-Elue	3	2um, 100 A, 150um x 15cm	Astral Zoom	Titration experimnet
5.0.ms_Astral Zoom	Homo sapiens	5.0.ms_Astral Zoom	300	2-Th	5.0 ms	380-980	Vanquish	Trap-Elue	1	2um, 100 A, 150um x 15cm	Astral	Titration experimnet
5.0.ms_Astral Zoom	Homo sapiens	5.0.ms_Astral Zoom	300	2-Th	5.0 ms	380-980	Vanquish	Trap-Elue	2	2um, 100 A, 150um x 15cm	Astral	Titration experimnet
5.0.ms_Astral Zoom	Homo sapiens	5.0.ms_Astral Zoom	300	2-Th	5.0 ms	380-980	Vanquish	Trap-Elue	3	2um, 100 A, 150um x 15cm	Astral	Titration experimnet
5.1ms_Astral	Homo sapiens	5.1ms_Astral	300	2-Th	5.1 ms	380-980	Vanquish	Trap-Elue	1	2um, 100 A, 150um x 15cm	Astral Zoom	Titration experimnet
5.1ms_Astral	Homo sapiens	5.1ms_Astral	300	2-Th	5.1 ms	380-980	Vanquish	Trap-Elue	2	2um, 100 A, 150um x 15cm	Astral Zoom	Titration experimnet
5.1ms_Astral	Homo sapiens	5.1ms_Astral	300	2-Th	5.1 ms	380-980	Vanquish	Trap-Elue	3	2um, 100 A, 150um x 15cm	Astral Zoom	Titration experimnet
5.1.ms_Astral Zoom	Homo sapiens	5.1.ms_Astral Zoom	300	2-Th	5.1 ms	380-980	Vanquish	Trap-Elue	1	2um, 100 A, 150um x 15cm	Astral	Titration experimnet
5.1.ms_Astral Zoom	Homo sapiens	5.1.ms_Astral Zoom	300	2-Th	5.1 ms	380-980	Vanquish	Trap-Elue	2	2um, 100 A, 150um x 15cm	Astral	Titration experimnet
5.1.ms_Astral Zoom	Homo sapiens	5.1.ms_Astral Zoom	300	2-Th	5.1 ms	380-980	Vanquish	Trap-Elue	3	2um, 100 A, 150um x 15cm	Astral	Titration experimnet
5.2ms_Astral	Homo sapiens	5.2ms_Astral	300	2-Th	5.2 ms	380-980	Vanquish	Trap-Elue	1	2um, 100 A, 150um x 15cm	Astral Zoom	Titration experimnet
5.2ms_Astral	Homo sapiens	5.2ms_Astral	300	2-Th	5.2 ms	380-980	Vanquish	Trap-Elue	2	2um, 100 A, 150um x 15cm	Astral Zoom	Titration experimnet
5.2ms_Astral	Homo sapiens	5.2ms_Astral	300	2-Th	5.2 ms	380-980	Vanquish	Trap-Elue	3	2um, 100 A, 150um x 15cm	Astral Zoom	Titration experimnet
5.2.ms_Astral Zoom	Homo sapiens	5.2.ms_Astral Zoom	300	2-Th	5.2 ms	380-980	Vanquish	Trap-Elue	1	2um, 100 A, 150um x 15cm	Astral	Titration experimnet
5.2.ms_Astral Zoom	Homo sapiens	5.2.ms_Astral Zoom	300	2-Th	5.2 ms	380-980	Vanquish	Trap-Elue	2	2um, 100 A, 150um x 15cm	Astral	Titration experimnet
5.2.ms_Astral Zoom	Homo sapiens	5.2.ms_Astral Zoom	300	2-Th	5.2 ms	380-980	Vanquish	Trap-Elue	3	2um, 100 A, 150um x 15cm	Astral	Titration experimnet
5.3ms_Astral	Homo sapiens	5.3ms_Astral	300	2-Th	5.3 ms	380-980	Vanquish	Trap-Elue	1	2um, 100 A, 150um x 15cm	Astral Zoom	Titration experimnet
5.3ms_Astral	Homo sapiens	5.3ms_Astral	300	2-Th	5.3 ms	380-980	Vanquish	Trap-Elue	2	2um, 100 A, 150um x 15cm	Astral Zoom	Titration experimnet
5.3ms_Astral	Homo sapiens	5.3ms_Astral	300	2-Th	5.3 ms	380-980	Vanquish	Trap-Elue	3	2um, 100 A, 150um x 15cm	Astral Zoom	Titration experimnet
5.3.ms_Astral Zoom	Homo sapiens	5.3.ms_Astral Zoom	300	2-Th	5.3 ms	380-980	Vanquish	Trap-Elue	1	2um, 100 A, 150um x 15cm	Astral	Titration experimnet
5.3.ms_Astral Zoom	Homo sapiens	5.3.ms_Astral Zoom	300	2-Th	5.3 ms	380-980	Vanquish	Trap-Elue	2	2um, 100 A, 150um x 15cm	Astral	Titration experimnet
5.3.ms_Astral Zoom	Homo sapiens	5.3.ms_Astral Zoom	300	2-Th	5.3 ms	380-980	Vanquish	Trap-Elue	3	2um, 100 A, 150um x 15cm	Astral	Titration experimnet
5.4ms_Astral	Homo sapiens	5.4ms_Astral	300	2-Th	5.4 ms	380-980	Vanquish	Trap-Elue	1	2um, 100 A, 150um x 15cm	Astral Zoom	Titration experimnet
5.4ms_Astral	Homo sapiens	5.4ms_Astral	300	2-Th	5.4 ms	380-980	Vanquish	Trap-Elue	2	2um, 100 A, 150um x 15cm	Astral Zoom	Titration experimnet
5.4ms_Astral	Homo sapiens	5.4ms_Astral	300	2-Th	5.4 ms	380-980	Vanquish	Trap-Elue	3	2um, 100 A, 150um x 15cm	Astral Zoom	Titration experimnet
5.4.ms_Astral Zoom	Homo sapiens	5.4.ms_Astral Zoom	300	2-Th	5.4 ms	380-980	Vanquish	Trap-Elue	1	2um, 100 A, 150um x 15cm	Astral	Titration experimnet
5.4.ms_Astral Zoom	Homo sapiens	5.4.ms_Astral Zoom	300	2-Th	5.4 ms	380-980	Vanquish	Trap-Elue	2	2um, 100 A, 150um x 15cm	Astral	Titration experimnet
5.4.ms_Astral Zoom	Homo sapiens	5.4.ms_Astral Zoom	300	2-Th	5.4 ms	380-980	Vanquish	Trap-Elue	3	2um, 100 A, 150um x 15cm	Astral	Titration experimnet
5.5ms_Astral	Homo sapiens	5.5ms_Astral	300	2-Th	5.5 ms	380-980	Vanquish	Trap-Elue	1	2um, 100 A, 150um x 15cm	Astral Zoom	Titration experimnet
5.5ms_Astral	Homo sapiens	5.5ms_Astral	300	2-Th	5.5 ms	380-980	Vanquish	Trap-Elue	2	2um, 100 A, 150um x 15cm	Astral Zoom	Titration experimnet
5.5ms_Astral	Homo sapiens	5.5ms_Astral	300	2-Th	5.5 ms	380-980	Vanquish	Trap-Elue	3	2um, 100 A, 150um x 15cm	Astral Zoom	Titration experimnet
5.5.ms_Astral Zoom	Homo sapiens	5.5.ms_Astral Zoom	300	2-Th	5.5 ms	380-980	Vanquish	Trap-Elue	1	2um, 100 A, 150um x 15cm	Astral	Titration experimnet
5.5.ms_Astral Zoom	Homo sapiens	5.5.ms_Astral Zoom	300	2-Th	5.5 ms	380-980	Vanquish	Trap-Elue	2	2um, 100 A, 150um x 15cm	Astral	Titration experimnet
5.5.ms_Astral Zoom	Homo sapiens	5.5.ms_Astral Zoom	300	2-Th	5.5 ms	380-980	Vanquish	Trap-Elue	3	2um, 100 A, 150um x 15cm	Astral	Titration experimnet
5.6ms_Astral	Homo sapiens	5.6ms_Astral	300	2-Th	5.6 ms	380-980	Vanquish	Trap-Elue	1	2um, 100 A, 150um x 15cm	Astral Zoom	Titration experimnet
5.6ms_Astral	Homo sapiens	5.6ms_Astral	300	2-Th	5.6 ms	380-980	Vanquish	Trap-Elue	2	2um, 100 A, 150um x 15cm	Astral Zoom	Titration experimnet
5.6ms_Astral	Homo sapiens	5.6ms_Astral	300	2-Th	5.6 ms	380-980	Vanquish	Trap-Elue	3	2um, 100 A, 150um x 15cm	Astral Zoom	Titration experimnet
5.6.ms_Astral Zoom	Homo sapiens	5.6.ms_Astral Zoom	300	2-Th	5.6 ms	380-980	Vanquish	Trap-Elue	1	2um, 100 A, 150um x 15cm	Astral	Titration experimnet
5.6.ms_Astral Zoom	Homo sapiens	5.6.ms_Astral Zoom	300	2-Th	5.6 ms	380-980	Vanquish	Trap-Elue	2	2um, 100 A, 150um x 15cm	Astral	Titration experimnet
5.6.ms_Astral Zoom	Homo sapiens	5.6.ms_Astral Zoom	300	2-Th	5.6 ms	380-980	Vanquish	Trap-Elue	3	2um, 100 A, 150um x 15cm	Astral	Titration experimnet
5.7ms_Astral	Homo sapiens	5.7ms_Astral	300	2-Th	5.7 ms	380-980	Vanquish	Trap-Elue	1	2um, 100 A, 150um x 15cm	Astral Zoom	Titration experimnet
5.7ms_Astral	Homo sapiens	5.7ms_Astral	300	2-Th	5.7 ms	380-980	Vanquish	Trap-Elue	2	2um, 100 A, 150um x 15cm	Astral Zoom	Titration experimnet
5.7ms_Astral	Homo sapiens	5.7ms_Astral	300	2-Th	5.7 ms	380-980	Vanquish	Trap-Elue	3	2um, 100 A, 150um x 15cm	Astral Zoom	Titration experimnet
5.7.ms_Astral Zoom	Homo sapiens	5.7.ms_Astral Zoom	300	2-Th	5.7 ms	380-980	Vanquish	Trap-Elue	1	2um, 100 A, 150um x 15cm	Astral	Titration experimnet
5.7.ms_Astral Zoom	Homo sapiens	5.7.ms_Astral Zoom	300	2-Th	5.7 ms	380-980	Vanquish	Trap-Elue	2	2um, 100 A, 150um x 15cm	Astral	Titration experimnet
5.7.ms_Astral Zoom	Homo sapiens	5.7.ms_Astral Zoom	300	2-Th	5.7 ms	380-980	Vanquish	Trap-Elue	3	2um, 100 A, 150um x 15cm	Astral	Titration experimnet
5.8ms_Astral	Homo sapiens	5.8ms_Astral	300	2-Th	5.8 ms	380-980	Vanquish	Trap-Elue	1	2um, 100 A, 150um x 15cm	Astral Zoom	Titration experimnet
5.8ms_Astral	Homo sapiens	5.8ms_Astral	300	2-Th	5.8 ms	380-980	Vanquish	Trap-Elue	2	2um, 100 A, 150um x 15cm	Astral Zoom	Titration experimnet
5.8ms_Astral	Homo sapiens	5.8ms_Astral	300	2-Th	5.8 ms	380-980	Vanquish	Trap-Elue	3	2um, 100 A, 150um x 15cm	Astral Zoom	Titration experimnet
5.8 ms_Astral Zoom	Homo sapiens	5.8 ms_Astral Zoom	300	2-Th	5.8 ms	380-980	Vanquish	Trap-Elue	1	2um, 100 A, 150um x 15cm	Astral	Titration experimnet
5.8 ms_Astral Zoom	Homo sapiens	5.8 ms_Astral Zoom	300	2-Th	5.8 ms	380-980	Vanquish	Trap-Elue	2	2um, 100 A, 150um x 15cm	Astral	Titration experimnet
5.8 ms_Astral Zoom	Homo sapiens	5.8 ms_Astral Zoom	300	2-Th	5.8 ms	380-980	Vanquish	Trap-Elue	3	2um, 100 A, 150um x 15cm	Astral	Titration experimnet
5.9 ms_Astral	Homo sapiens	5.9 ms_Astral	300	2-Th	5.9 ms	380-980	Vanquish	Trap-Elue	1	2um, 100 A, 150um x 15cm	Astral Zoom	Titration experimnet
5.9 ms_Astral	Homo sapiens	5.9 ms_Astral	300	2-Th	5.9 ms	380-980	Vanquish	Trap-Elue	2	2um, 100 A, 150um x 15cm	Astral Zoom	Titration experimnet
5.9 ms_Astral	Homo sapiens	5.9 ms_Astral	300	2-Th	5.9 ms	380-980	Vanquish	Trap-Elue	3	2um, 100 A, 150um x 15cm	Astral Zoom	Titration experimnet
5.9 ms_Astral Zoom	Homo sapiens	5.9 ms_Astral Zoom	300	2-Th	5.9 ms	380-980	Vanquish	Trap-Elue	1	2um, 100 A, 150um x 15cm	Astral	Titration experimnet
5.9 ms_Astral Zoom	Homo sapiens	5.9 ms_Astral Zoom	300	2-Th	5.9 ms	380-980	Vanquish	Trap-Elue	2	2um, 100 A, 150um x 15cm	Astral	Titration experimnet
5.9 ms_Astral Zoom	Homo sapiens	5.9 ms_Astral Zoom	300	2-Th	5.9 ms	380-980	Vanquish	Trap-Elue	3	2um, 100 A, 150um x 15cm	Astral	Titration experimnet
6.0 ms_Astral	Homo sapiens	6.0 ms_Astral	300	2-Th	6.0 ms	380-980	Vanquish	Trap-Elue	1	2um, 100 A, 150um x 15cm	Astral Zoom	Titration experimnet
6.0 ms_Astral	Homo sapiens	6.0 ms_Astral	300	2-Th	6.0 ms	380-980	Vanquish	Trap-Elue	2	2um, 100 A, 150um x 15cm	Astral Zoom	Titration experimnet
6.0 ms_Astral	Homo sapiens	6.0 ms_Astral	300	2-Th	6.0 ms	380-980	Vanquish	Trap-Elue	3	2um, 100 A, 150um x 15cm	Astral Zoom	Titration experimnet
6.0 ms_Astral Zoom	Homo sapiens	6.0 ms_Astral Zoom	300	2-Th	6.0 ms	380-980	Vanquish	Trap-Elue	1	2um, 100 A, 150um x 15cm	Astral	Titration experimnet
6.0 ms_Astral Zoom	Homo sapiens	6.0 ms_Astral Zoom	300	2-Th	6.0 ms	380-980	Vanquish	Trap-Elue	2	2um, 100 A, 150um x 15cm	Astral	Titration experimnet
6.0 ms_Astral Zoom	Homo sapiens	6.0 ms_Astral Zoom	300	2-Th	6.0 ms	380-980	Vanquish	Trap-Elue	3	2um, 100 A, 150um x 15cm	Astral	Titration experimnet
7.0 ms_Astral	Homo sapiens	7.0 ms_Astral	300	2-Th	7.0 ms	380-980	Vanquish	Trap-Elue	1	2um, 100 A, 150um x 15cm	Astral Zoom	Titration experimnet
7.0 ms_Astral	Homo sapiens	7.0 ms_Astral	300	2-Th	7.0 ms	380-980	Vanquish	Trap-Elue	2	2um, 100 A, 150um x 15cm	Astral Zoom	Titration experimnet
7.0 ms_Astral	Homo sapiens	7.0 ms_Astral	300	2-Th	7.0 ms	380-980	Vanquish	Trap-Elue	3	2um, 100 A, 150um x 15cm	Astral Zoom	Titration experimnet
7.0 ms_Astral Zoom	Homo sapiens	7.0 ms_Astral Zoom	300	2-Th	7.0 ms	380-980	Vanquish	Trap-Elue	1	2um, 100 A, 150um x 15cm	Astral	Titration experimnet
7.0 ms_Astral Zoom	Homo sapiens	7.0 ms_Astral Zoom	300	2-Th	7.0 ms	380-980	Vanquish	Trap-Elue	2	2um, 100 A, 150um x 15cm	Astral	Titration experimnet
7.0 ms_Astral Zoom	Homo sapiens	7.0 ms_Astral Zoom	300	2-Th	7.0 ms	380-980	Vanquish	Trap-Elue	3	2um, 100 A, 150um x 15cm	Astral	Titration experimnet
8.0 ms_Astral	Homo sapiens	8.0 ms_Astral	300	2-Th	8.0 ms	380-980	Vanquish	Trap-Elue	1	2um, 100 A, 150um x 15cm	Astral Zoom	Titration experimnet
8.0 ms_Astral	Homo sapiens	8.0 ms_Astral	300	2-Th	8.0 ms	380-980	Vanquish	Trap-Elue	2	2um, 100 A, 150um x 15cm	Astral Zoom	Titration experimnet
8.0 ms_Astral	Homo sapiens	8.0 ms_Astral	300	2-Th	8.0 ms	380-980	Vanquish	Trap-Elue	3	2um, 100 A, 150um x 15cm	Astral Zoom	Titration experimnet
8.0 ms_Astral Zoom	Homo sapiens	8.0 ms_Astral Zoom	300	2-Th	8.0 ms	380-980	Vanquish	Trap-Elue	1	2um, 100 A, 150um x 15cm	Astral	Titration experimnet
8.0 ms_Astral Zoom	Homo sapiens	8.0 ms_Astral Zoom	300	2-Th	8.0 ms	380-980	Vanquish	Trap-Elue	2	2um, 100 A, 150um x 15cm	Astral	Titration experimnet
8.0 ms_Astral Zoom	Homo sapiens	8.0 ms_Astral Zoom	300	2-Th	8.0 ms	380-980	Vanquish	Trap-Elue	3	2um, 100 A, 150um x 15cm	Astral	Titration experimnet
9.0 ms_Astral	Homo sapiens	9.0 ms_Astral	300	2-Th	9.0 ms	380-980	Vanquish	Trap-Elue	1	2um, 100 A, 150um x 15cm	Astral Zoom	Titration experimnet
9.0 ms_Astral	Homo sapiens	9.0 ms_Astral	300	2-Th	9.0 ms	380-980	Vanquish	Trap-Elue	2	2um, 100 A, 150um x 15cm	Astral Zoom	Titration experimnet
9.0 ms_Astral	Homo sapiens	9.0 ms_Astral	300	2-Th	9.0 ms	380-980	Vanquish	Trap-Elue	3	2um, 100 A, 150um x 15cm	Astral Zoom	Titration experimnet
9.0 ms_Astral Zoom	Homo sapiens	9.0 ms_Astral Zoom	300	2-Th	9.0 ms	380-980	Vanquish	Trap-Elue	1	2um, 100 A, 150um x 15cm	Astral	Titration experimnet
9.0 ms_Astral Zoom	Homo sapiens	9.0 ms_Astral Zoom	300	2-Th	9.0 ms	380-980	Vanquish	Trap-Elue	2	2um, 100 A, 150um x 15cm	Astral	Titration experimnet
9.0 ms_Astral Zoom	Homo sapiens	9.0 ms_Astral Zoom	300	2-Th	9.0 ms	380-980	Vanquish	Trap-Elue	3	2um, 100 A, 150um x 15cm	Astral	Titration experimnet
